# Supplementary material for: Fathers’ caregiving time before and after the COVID-19 pandemic
Source: PLoS One. 2026 Mar 16;21(3):e0343636. doi: 10.1371/journal.pone.0343636 (PMC12991276; doi:10.1371/journal.pone.0343636)
Supplement: S1 File — (XLS) [file pone.0343636.s005.xls]

## Sheet: Sheet1
year	college	under13kids	kidage_avg	schoolkids	married	under13wave23	inwave23	fulltime	totalcare	recreation	routine	educare	newid
1	1	1	5	1	1	1	1	1	46	19	1	2	1
2	1	3	4	1	1	1	1	1	115	50	6	14	1
3	1	4	7.5	3	1	1	1	1	83	28	8	5	1
2	2	2	6	2	1		1	1	49	15	4	9	2
2	1	1	3	0	1		1	1	18	6	0	0	3
1	0	1	4	0	1		1	1	29	14	2	0	4
3	0	1	11	1	1		1	1	56	7	0	0	4
1	0	2	4.5	1	1	1	1	1	64	19	10	0	5
2	0	3	6.66667	2	1	1	1	1	34	5	1	5	5
3	0	2	9	2	1	1	1	1	36	7	0	2	5
1	1	1	2	0	1	1	1	0	0	0	0	0	6
2	1	1	7	1	1	1	1	1	33	9	0	0	6
3	1	1	2	0	1	1	1	0	62	18	8	0	6
1	0	3	5	2	1		1	1	9	5	0	0	7
2	0	4	7.25	3	1		1	1	24	0	0	0	7
1	0	1	3	0	1		1	0	6	3	1	0	8
2	0	1	6	1	1		1	1	125	25	11	9	8
2	0	1	3	0	1	1	1	1	40	14	1	1	9
3	0	2	9	2	1	1	1	1	34	3	2	1	9
1	1	1	0	0	1		1	1	16	8	0	0	10
3	1	1	11	1	1		1	1	63	11	0	0	10
1	1	2	2.5	0	1	1	1	1	41	15	3	1	11
2	1	3	5.33333	1	1	1	1	1	60	6	3	2	11
3	1	2	9.5	2	1	1	1	1	168	59	4	21	11
1	0	1	2	0	1		1	1	7	3	1	0	12
2	0	1	6	1	1		1	0	3	2	1	0	12
1	1	2	1	0	1	1	1	0	5	1	2	0	13
2	1	3	5	2	1	1	1	0	87	27	5	3	13
3	1	1	12	1	1	1	1	0	28	21	0	0	13
1	1	1	3	0	1			1	9	4	0	0	14
2	1	2	4.5	1	1			1	59	17	7	0	14
1	1	1	0	0	1	1	1	1	33	8	0	0	15
2	1	2	4.5	1	1	1	1	0	72	17	18	2	15
3	1	2	9.5	2	1	1	1	1	23	1	2	1	15
1	1	1	1	0	1		1	1	61	17	4	0	16
2	1	2	3.5	1	1		1	0	9	2	1	0	16
2	1	1	2.5	0	1	1	1	1	56	28	7	0	17
3	1	2	8	2	1	1	1	1	71	36	4	0	17
1	0	3	3	1	1	1	1	0	31	11	9	4	18
2	0	6	4.83333	3	1	1	1	1	10	5	1	0	18
3	0	5	7.8	4	0	1	1	1	40	4	4	6	18
1	0	1	5	1	1	1	1	1	9	4	0	0	19
2	0	3	4.33333	1	1	1	1	1	37	13	0	2	19
3	0	3	6.66667	2	1	1	1	1	99	45	3	7	19
2	1	1	5	1	1			1	14	2	1	0	20
1	1	2	3.66667	0	1	1	1	0	7	1	2	1	21
2	1	3	7.5	2	1	1	1	1	45	10	0	3	21
3	0	1	5	1	1	1	1	1	38	17	0	7	21
3	0	4	8	3	1			1	21	1	7	0	22
3	1	2	5	1	1			1	69	16	10	0	23
1	0	3	3	1	1			1	26	10	2	0	24
2	0	3	7	3	1			0	13	9	0	4	24
1	1	1	1	0	1		1	0	5	3	0	0	25
2	1	1	5	1	1		1	1	20	9	1	0	25
1	0	3	1.66667	0	1		1	1	32	8	1	0	26
2	0	3	5.66667	2	1		1	0	41	0	7	7	26
2	1	3	1.66667	0	1	1	1	1	9	4	0	0	27
3	1	4	8.75	4	1	1	1	1	10	0	0	2	27
1	0	3	4.66667	1	1	1	1	0	7	2	2	1	28
2	0	3	9.33333	3	1	1	1	1	45	7	7	2	28
3	0	1	4	0	1	1	1	1	27	4	2	0	28
3	2	2	2.5	1	1			1	15	1	0	0	29
1	1	1	2	0	1		1	1	7	4	0	0	30
3	1	2	7	1	1		1	0	25	3	6	2	30
3	1	2	2.5	1	1			1	59	24	1	0	31
1	2	2	4	1	1			1	21	7	2	0	32
1	1	2	1	0	1	1	1	1	22	7	2	0	33
2	1	3	4	2	1	1	1	1	40	8	3	0	33
3	1	4	3.5	1	1	1	1	1	8	4	0	3	33
2	1	3	1.33333	0	1	1	1	1	52	21	10	0	34
3	1	3	10.3333	3	1	1	1	1	3	0	0	0	34
2	2	2	2	0	1	1	1	1	40	31	0	2	35
3	2	2	10.5	2	1	1	1	1	66	22	1	3	35
1	1	4	4.75	2	1			1	22	6	1	1	36
3	1	1	2	0	1			1	20	1	2	0	37
2	2	1	2	0	1			1	81	32	14	0	38
1	0	5	5.6	3	1			1	46	11	9	5	39
3	0	2	5.5	2	1			0	79	28	9	2	39
1	0	1	0	0	1			1	12	12	0	0	40
2	0	1	5	1	1			1	44	7	6	14	40
2	1	1	1	0	1			0	19	7	5	0	41
1	0	1	1	0	1			1	21	10	3	0	42
2	0	1	5	1	1			1	17	9	1	0	42
3	1	1	0	0	1			0	26	3	7	1	43
2	2	2	4	0	1			0	97	28	16	12	44
1	0	2	6	2	1		1	0	8	3	1	2	45
2	0	2	6.75	0	1		1	1	42	10	8	5	45
3	2	1	2	0	1			1	73	48	3	0	46
1	0	2	3.5	0	1		1	0	42	12	5	0	47
2	0	2	8	2	0		1	1	24	1	2	4	47
1	1	2	2.5	1	1	1	1	0	122	53	5	17	48
2	1	3	4.66667	1	1	1	1	0	97	26	11	4	48
3	1	1	10	1	1	1	1	1	38	9	0	3	48
1	1	1	1	0	1	1	1	1	20	11	2	0	49
2	1	2	3.5	1	1	1	1	1	43	30	3	2	49
3	1	2	9	2	1	1	1	1	45	21	0	3	49
1	0	2	3	1	1			1	22	8	4	2	50
2	0	1	10	1	1			0	22	6	2	0	50
2	1	2	2	0	1	1	1	1	75	18	22	0	51
3	1	3	9	3	1	1	1	0	30	11	7	5	51
3	2	1	5	1	1			1	29	14	6	4	52
1	0	1	1	0	1		1	1	43	14	0	1	53
1	1	1	1	0	1		1	0	47	7	5	0	54
2	1	3	3.33333	1	1		1	0	22	7	0	0	54
1	2	1	0	0	1			1	37	10	10	3	55
2	2	2	3.5	0	1			0	116	43	17	0	55
2	0	2	1.5	0	1	1	1	0	62	23	6	0	56
3	1	3	9	3	0	1	1	1	17	8	0	0	56
3	1	2	7	2	1			1	43	18	7	1	57
2	1	1	3	0	1		1	0	77	7	15	2	58
2	0	1	3	0	1	1	1	0	109	28	6	1	59
3	0	3	6.66667	2	1	1	1	1	33	13	4	2	59
2	1	1	4	0	1		1	1	11	5	1	0	60
3	1	3	6.66667	2	1			1	61	18	6	3	61
2	2	1	3	0	1	1	1	0	17	5	5	1	62
3	2	2	9.5	2	1	1	1	0	50	7	2	3	62
1	1	3	3.66667	2	1	1	1	1	6	2	2	0	63
2	1	4	5.75	2	1	1	1	1	18	2	3	4	63
3	1	2	6	1	1	1	1	0	79	42	7	1	63
2	1	1	7	1	1	1	1	0	137	53	17	14	64
3	1	2	6	2	1	1	1	0	19	5	1	1	64
1	1	3	2.66667	0	1	1	1	1	4	2	0	0	65
2	1	3	6.66667	3	1	1	1	0	19	5	0	1	65
3	1	1	2	0	1	1	1	1	9	6	0	1	65
3	2	1	4	0	1			1	38	27	3	1	66
2	1	1	5	1	1		1	1	95	51	10	6	67
1	2	2	1.5	0	1	1	1	1	30	13	2	0	68
2	2	2	6	2	1	1	1	1	12	4	1	0	68
3	2	1	2	0	1	1	1	1	40	10	1	1	68
3	1	2	10	2	1			0	9	7	0	1	69
1	2	2	3.5	1	1	1	1	0	33	8	5	2	70
2	2	3	5.33333	2	1	1	1	0	67	12	14	1	70
3	2	4	4.5	2	1	1	1	1	63	27	3	3	70
1	1	1	0	0	1	1	1	1	5	1	1	0	71
2	1	1	5	1	1	1	1	0	20	5	8	0	71
3	1	2	6.5	2	0	1	1	1	53	14	8	0	71
2	2	2	2.5	0	1			1	58	40	7	0	72
1	2	1	1	0	1			1	0	0	0	0	73
1	1	1	1	0	1	1	1	1	19	8	3	0	74
2	1	1	4	0	1	1	1	1	23	6	7	2	74
3	1	2	5	1	1	1	1	1	19	1	3	4	74
1	0	1	3	0	1		1	1	0	0	0	0	75
1	2	3	1.66667	0	1		1	1	78	19	9	0	76
2	2	3	5.66667	2	1		1	0	22	3	0	7	76
1	1	1	5	1	1	1	1	0	9	2	3	1	77
2	1	2	5.5	1	1	1	1	1	20	14	0	1	77
3	1	1	11	1	1	1	1	1	95	14	0	25	77
1	0	1	5	1	1	1	1	0	110	28	32	8	78
2	0	2	6.5	1	1	1	1	1	34	12	1	0	78
3	0	1	12	1	1	1	1	1	8	1	0	0	78
1	1	2	3	0	1		1	1	8	2	2	1	79
2	1	2	7	2	1		1	1	49	4	10	8	79
2	0	1	5.5	0	1	1	1	1	51	16	5	0	80
3	0	2	8	1	1	1	1	1	70	12	4	5	80
1	0	1	1	0	1		1	1	39	14	7	0	81
3	0	1	9	1	1		1	1	58	28	1	0	81
1	0	1	0	0	1		1	1	42	15	3	0	82
2	0	1	5	1	1		1	1	11	3	0	0	82
1	1	1	0	0	1			1	4	2	1	0	83
3	0	3	7.66667	3	1			1	0	0	0	0	84
3	1	1	7	1	1			0	124	19	5	8	85
3	2	2	5.5	1	1			1	173	90	13	3	86
3	0	1	0	0	0			0	20	1	4	0	87
2	1	2	2.5	0	1	1	1	1	10	6	2	0	88
3	1	2	11.5	2	0	1	1	1	14	4	0	0	88
2	0	2	3.5	1	1			0	54	16	2	0	89
1	0	3	3.66667	1	1		1	1	32	10	7	0	90
2	0	4	6.75	3	1		1	0	48	14	9	0	90
1	0	1	1	0	1	1	1	0	3	2	0	0	91
2	0	2	4	1	1	1	1	0	74	10	9	1	91
3	0	1	12	1	1	1	1	0	28	7	0	4	91
1	1	1	0	0	1		1	0	77	14	28	0	92
3	1	2	10	2	0		1	1	16	5	0	2	92
2	1	1	4.66667	0	1	1	1	1	52	31	7	0	93
3	1	2	9	2	1	1	1	1	76	14	29	5	93
1	1	3	2	0	1	1	1	1	60	16	15	11	94
2	1	3	6.33333	3	1	1	1	0	164	32	19	19	94
3	1	1	5	1	1	1	1	1	87	36	6	3	94
2	0	1	1	0	1	1	1	0	31	4	12	0	95
3	0	2	5.5	1	1	1	1	1	26	3	0	0	95
3	1	1	8	1	1			1	31	7	0	3	96
1	0	2	1.5	0	1	1	1	1	20	5	2	0	97
2	0	3	5	2	1	1	1	1	21	9	0	1	97
3	1	3	7.66667	2	1	1	1	1	12	9	0	0	97
1	2	1	2	0	1			1	60	18	9	5	98
2	1	2	8.5	1	1	1	1	1	47	9	9	1	99
3	1	3	7.66667	2	1	1	1	1	0	0	0	0	99
1	1	3	2.33333	0	1	1	1	0	9	3	4	1	100
2	1	4	5.5	3	1	1	1	1	24	8	3	0	100
3	1	4	4.25	2	1	1	1	1	11	0	5	1	100
1	0	3	5	2	1	1	1	1	2	1	0	0	101
2	0	3	10	3	1	1	1	1	0	0	0	0	101
3	0	3	5	2	1	1	1	1	9	0	0	0	101
3	2	2	4.5	1	1			1	97	40	19	3	102
1	2	1	2	0	1	1	1	1	59	16	21	4	103
2	2	2	4	1	1	1	1	1	34	7	9	4	103
3	2	2	8	2	1	1	1	1	71	57	0	0	103
3	0	1	2	0	1		1	0	10	4	0	0	104
1	0	1	3	0	1	1	1	0	95	12	6	0	105
2	0	2	5	1	1	1	1	0	76	28	4	1	105
3	0	2	6	1	1	1	1	1	40	12	0	0	105
3	1	2	7.5	2	1			0	90	42	5	10	106
2	1	2	0.5	0	1	1	1	1	67	13	12	0	107
3	1	3	8	3	1	1	1	0	42	5	2	10	107
3	0	4	7.5	3	1			0	17	1	2	0	108
1	0	2	3.5	1	1	1	1	0	7	3	1	0	109
2	0	2	5	0	1	1	1	1	76	20	10	0	109
3	0	3	7.66667	3	1	1	1	1	46	2	1	1	109
2	1	1	3	0	1	1	1	1	76	28	17	0	110
3	1	2	8	2	1	1	1	1	85	28	0	6	110
1	1	1	0	0	1	1	1	1	28	3	1	0	111
2	1	2	4.5	1	1	1	1	1	90	43	2	0	111
3	1	1	3	0	1	1	1	1	17	3	0	0	111
1	0	4	2.75	0	1			0	67	12	22	8	112
2	0	4	6.75	3	1			1	21	6	0	2	112
2	0	3	1.66667	0	1	1	1	1	10	6	1	0	113
3	0	5	7.8	4	1	1	1	1	9	1	0	0	113
1	0	1	6	1	1	1	1	0	7	2	2	1	114
2	0	3	4	1	1	1	1	0	43	8	12	0	114
3	0	2	10	2	1	1	1	1	6	2	0	0	114
1	1	2	3.5	1	1		1	1	26	11	2	0	115
2	1	2	8	2	1		1	1	7	0	1	0	115
2	2	1	0	0	1	1	1	1	49	23	3	0	116
3	2	2	7.5	2	1	1	1	1	7	2	1	0	116
1	1	1	0	0	1			1	26	9	5	0	117
2	1	2	4	1	1			1	47	11	10	2	117
1	0	1	3	0	1			0	48	23	3	0	118
2	0	1	8	1	1			1	36	7	8	0	118
3	1	2	7.5	1	1		1	0	7	0	0	0	119
1	1	2	5	1	1		1	1	27	9	1	0	120
2	1	2	9.5	2	1		1	0	5	1	0	0	120
1	0	1	0	0	1		1	0	4	1	1	0	121
2	0	1	5	1	0		1	0	25	5	2	0	121
1	1	2	1	0	1	1	1	1	43	38	1	0	122
2	1	3	4.33333	1	1	1	1	1	9	2	1	0	122
3	1	2	9	2	1	1	1	1	49	28	0	0	122
1	1	2	3	0	1	1	1	1	2	2	0	0	123
2	1	3	6.33333	2	1	1	1	0	15	7	6	0	123
3	1	1	12	1	1	1	1	1	4	4	0	0	123
1	1	1	4	0	1	1	1	0	7	2	1	0	124
2	1	2	5.5	1	1	1	1	1	46	11	6	4	124
3	1	2	9.5	2	0	1	1	1	62	5	4	4	124
3	1	1	7	1	1			1	69	14	4	11	125
1	1	2	1.5	0	1	1	1	1	6	2	2	1	126
2	1	3	5	2	1	1	1	1	29	14	1	0	126
3	1	2	9	2	1	1	1	0	32	4	0	0	126
1	0	2	0.5	0	1	1	1	1	9	7	0	0	127
2	0	2	5	1	1	1	1	1	46	11	0	0	127
3	0	5	5.6	2	1	1	1	1	19	8	0	0	127
1	1	1	0	0	1	1	1	1	22	7	0	0	128
2	1	2	4	1	1	1	1	1	44	12	4	0	128
3	1	2	8.5	2	0	1	1	0	31	11	1	0	128
1	1	1	1.5	0	1			0	108	13	16	0	129
2	1	3	3.75	0	1			1	61	18	5	0	129
1	1	1	0	0	1	1	1	0	7	3	1	0	130
2	1	2	4	1	1	1	1	0	65	19	10	1	130
3	1	2	5.5	1	1	1	1	0	64	14	12	0	130
1	0	1	2	0	1	1	1	0	11	8	0	0	131
2	0	1	7	1	1	1	1	0	31	8	1	1	131
3	0	1	8	1	1	1	1	0	158	70	9	5	131
3	1	4	8.5	4	1		1	1	60	21	1	3	132
1	1	1	1	0	1	1	1	0	12	6	2	0	133
2	1	2	4.5	1	1	1	1	1	28	4	1	0	133
3	1	1	2	0	1	1	1	1	9	5	1	0	133
1	0	2	2.5	0	1			0	53	2	4	0	134
2	0	2	7	2	1			0	48	3	0	0	134
3	1	3	4.66667	2	1			0	107	29	15	0	135
1	0	2	4	1	1	1	1	0	92	18	4	0	136
2	0	3	6.66667	2	1	1	1	0	70	13	4	0	136
3	0	2	8.5	2	1	1	1	1	43	7	0	1	136
1	1	1	0	0	1	1	1	1	3	1	0	0	137
2	1	1	4	0	1	1	1	1	0	0	0	0	137
3	1	2	3	1	1	1	1	1	11	4	7	0	137
2	2	1	3	0	1	1	1	1	97	49	8	2	138
3	2	1	12	1	1	1	1	1	44	29	0	7	138
2	2	1	0	0	1	1	1	1	43	6	16	0	139
3	2	3	6	2	1	1	1	1	104	16	10	3	139
1	1	1	3	0	1		1	0	47	7	8	1	140
2	1	1	7	1	1		1	1	6	0	0	0	140
2	0	2	2	0	1	1	1	1	21	0	1	0	141
3	0	5	5.4	2	1	1	1	1	11	4	0	0	141
2	1	2	2	0	1	1	1	0	122	55	15	0	142
3	1	2	10	2	1	1	1	0	116	53	0	4	142
1	0	2	2	0	1	1	1	0	14	7	0	0	143
2	0	3	5.66667	2	1	1	1	0	72	7	9	0	143
3	1	1	12	1	1	1	1	1	9	7	0	2	143
1	0	1	0	0	1			0	4	2	0	0	144
1	1	2	2	0	1	1	1	1	3	1	1	0	145
2	1	2	7	2	1	1	1	1	23	5	4	2	145
3	2	2	6	2	1	1	1	1	44	21	2	3	145
1	0	2	6	2	1		1	1	50	7	4	2	146
2	0	2	10	2	1		1	1	1	1	0	0	146
2	1	1	4	0	1	1	1	1	80	39	14	0	147
3	1	1	12	1	1	1	1	1	10	2	0	1	147
2	1	2	6.33333	0	1		1	1	25	17	1	0	148
1	0	2	4.5	1	1		1	0	8	1	2	0	149
2	0	3	7	2	1		1	0	52	9	5	4	149
2	1	2	1	0	1	1	1	1	43	10	15	0	150
3	1	2	9	2	1	1	1	0	83	31	7	6	150
1	1	2	1.5	0	1		1	0	76	7	4	1	151
2	1	2	6.5	2	0		1	0	63	10	12	5	151
1	2	1	1	0	1	1	1	0	10	4	0	0	152
2	2	2	5	1	1	1	1	1	16	9	2	0	152
3	2	1	12	1	1	1	1	1	0	0	0	0	152
2	1	1	1	0	1	1	1	1	16	6	2	0	153
3	1	2	6.5	1	1	1	1	1	60	29	3	0	153
2	2	1	2	0	1			1	83	24	9	0	154
2	1	2	5	1	1	1	1	1	38	23	7	0	155
3	1	1	12	1	0	1	1	1	12	3	2	2	155
2	1	1	4	0	1	1	1	0	27	9	3	1	156
3	1	2	7	1	1	1	1	0	26	5	9	1	156
2	0	2	2	0	1	1	1	1	54	13	6	0	157
3	0	3	8	2	1	1	1	1	7	2	0	0	157
1	1	2	3	0	1			1	33	16	2	0	158
1	1	1	3	0	1	1	1	0	16	6	1	1	159
2	1	2	5.5	1	1	1	1	1	31	13	2	6	159
3	2	4	5.5	2	1	1	1	1	24	11	1	4	159
1	2	1	0	0	1			1	4	4	0	0	160
1	1	1	0	0	1	1	1	0	43	16	0	0	161
2	1	1	4	0	1	1	1	0	61	20	18	0	161
3	1	2	3	0	1	1	1	0	188	15	70	4	161
1	0	1	3	0	1	1	1	1	7	4	0	0	162
2	0	2	5	1	1	1	1	1	42	18	7	4	162
3	0	2	7.5	1	1	1	1	1	6	0	0	0	162
2	1	2	2	0	1			1	22	8	8	0	163
1	2	1	0	0	1		1	1	7	3	1	0	164
2	2	3	4.5	1	1		1	0	106	22	36	3	164
1	0	1	1	0	1			0	133	28	15	0	165
2	0	1	5	1	1			1	8	3	3	0	165
1	0	4	2.75	1	1	1	1	0	29	5	1	0	166
2	0	4	5.75	2	1	1	1	0	76	26	7	4	166
3	0	1	12	1	1	1	1	1	3	1	0	0	166
1	1	1	3	0	1	1	1	1	20	5	0	0	167
2	1	1	7	1	1	1	1	1	5	2	0	0	167
3	1	1	8	1	1	1	1	1	25	4	0	3	167
1	1	1	2	0	1			0	44	12	4	1	168
2	1	2	2.5	0	1	1	1	1	25	8	0	0	169
3	1	2	8	2	1	1	1	1	31	9	1	1	169
3	2	2	5.5	2	1			0	138	57	11	7	170
2	1	1	3	0	1	1	1	0	113	32	20	14	171
3	1	3	7	2	1	1	1	1	66	5	8	3	171
3	0	1	2	0	1			0	12	4	1	0	172
2	0	1	0	0	1	1	1	1	107	42	10	0	173
3	0	1	9	1	1	1	1	1	12	6	1	3	173
1	0	2	4.5	1	1		1	1	45	10	3	0	174
2	0	4	5.5	2	1		1	1	28	7	2	0	174
2	1	3	4	1	1		1	1	37	7	8	0	175
1	2	1	0	0	1			1	2	1	0	0	176
2	1	1	2	0	1	1	1	0	16	10	0	0	177
3	1	3	7	2	1	1	1	0	78	22	1	3	177
1	1	1	0	0	1		1	0	42	8	0	0	178
2	1	1	4	0	1		1	0	25	10	1	3	178
1	0	1	3	0	1	1	1	0	6	3	1	0	179
2	0	2	5.5	1	1	1	1	1	94	49	20	4	179
3	0	1	12	1	1	1	1	1	12	3	0	0	179
1	0	1	0	0	1	1	1	0	77	28	17	0	180
2	0	3	3	1	1	1	1	1	61	15	11	3	180
3	0	4	7.75	3	1	1	1	0	61	8	4	11	180
1	0	1	0	0	1		1	1	91	28	35	7	181
2	0	1	5	1	0		1	1	69	11	14	3	181
3	1	1	4	0	1			1	19	9	3	0	182
3	1	1	0	0	1			1	14	0	0	0	183
1	1	1	0	0	1		1	0	100	47	4	2	184
2	1	1	5	1	1		1	1	57	13	10	3	184
1	1	3	2.33333	0	1	1	1	1	45	10	7	0	185
2	1	4	5	2	1	1	1	1	6	6	0	0	185
3	1	3	6.66667	2	1	1	1	1	14	7	0	0	185
1	0	2	2	0	1	1	1	0	14	6	0	0	186
2	0	3	4.66667	1	1	1	1	0	18	4	0	2	186
3	0	1	10	1	1	1	1	0	107	37	0	12	186
2	1	2	1.5	0	1	1	1	1	98	20	26	4	187
3	1	3	9	3	1	1	1	1	53	14	7	1	187
1	0	2	0.5	0	1	1	1	0	82	32	13	0	188
2	0	3	3.66667	1	1	1	1	0	48	8	12	4	188
3	0	2	8	2	0	1	1	0	145	29	63	0	188
1	0	3	2.33333	0	1			0	30	11	1	0	189
3	0	1	12	1	1			1	31	0	3	0	189
1	0	3	3.33333	1	1			0	171	21	30	33	190
1	1	1	0	0	1	1	1	0	27	10	2	0	191
2	1	3	2.66667	1	1	1	1	1	18	4	0	0	191
3	1	3	9	3	1	1	1	1	1	1	0	1	191
1	0	3	2.33333	0	1	1	1	1	21	4	0	0	192
2	0	4	5.25	3	1	1	1	0	23	5	10	0	192
3	0	2	8.5	2	1	1	1	1	16	2	2	1	192
1	0	1	0	0	1	1	1	1	91	21	21	0	193
2	0	3	2.66667	1	1	1	1	0	36	7	8	0	193
3	0	4	7.75	3	1	1	1	0	32	4	0	0	193
2	0	2	0.5	0	1	1	1	1	26	10	9	0	194
3	0	3	7.33333	2	1	1	1	1	87	49	0	7	194
2	2	1	3	0	1			0	165	49	31	0	195
1	1	1	2	0	1		1	1	58	25	2	0	196
2	1	2	3.5	1	1		1	1	40	11	9	0	196
1	0	1	2	0	1	1	1	1	32	18	4	0	197
2	0	3	2.66667	1	1	1	1	1	55	8	6	0	197
3	0	1	10	1	1	1	1	1	10	2	3	1	197
2	1	3	2	0	1	1	1	1	26	6	3	0	198
3	1	2	9.5	2	1	1	1	1	2	1	0	0	198
3	1	1	4	0	1			1	22	8	0	0	199
2	1	2	5	1	1			0	146	46	13	14	200
1	0	2	2.5	0	1	1	1	1	17	5	0	0	201
2	0	3	5	2	1	1	1	1	82	27	10	0	201
3	0	2	4.5	1	1	1	1	1	88	29	0	9	201
1	0	3	3	1	1		1	1	29	6	2	0	202
2	0	4	6.75	3	1		1	0	64	19	8	1	202
2	1	1	0	0	1	1	1	1	42	11	8	0	203
3	1	2	6.5	2	1	1	1	0	24	6	1	1	203
1	1	1	2	0	1	1	1	0	60	27	8	0	204
2	1	2	3.5	1	1	1	1	0	156	35	12	9	204
3	1	1	10	1	1	1	1	0	48	16	0	0	204
1	0	2	5.5	1	1	1	1	1	11	3	0	0	205
2	0	2	10	2	1	1	1	1	12	3	0	0	205
3	0	1	3	0	1	1	1	1	39	7	0	0	205
1	1	2	1	0	1		1	0	23	3	3	1	206
2	1	2	5	1	1		1	1	73	22	3	0	206
1	0	1	2.5	0	1	1	1	0	6	1	1	0	207
2	0	2	5.66667	1	1	1	1	0	36	13	7	0	207
3	0	2	10	2	1	1	1	1	3	1	0	0	207
2	1	1	2	0	1	1	1	1	6	3	2	0	208
3	1	1	10	1	1	1	1	1	19	7	0	0	208
3	2	2	5.5	1	1			1	29	10	2	0	209
2	1	1	3	0	1	1	1	1	33	19	7	0	210
3	1	1	12	1	1	1	1	0	25	14	0	4	210
2	0	1	2	0	1		1	1	15	5	2	0	211
2	0	2	5.5	0	1	1	1	0	47	19	11	0	212
3	0	1	11	1	0	1	1	1	22	15	0	0	212
3	0	1	0	0	1		1	1	8	0	0	0	213
1	0	1	2	0	1			0	18	0	0	0	214
2	0	2	4.66667	1	1			1	12	4	0	0	214
2	0	2	2.5	0	1	1	1	0	10	3	0	0	215
3	0	2	11.5	2	1	1	1	1	39	7	0	1	215
1	0	1	1	0	1		1	0	5	1	1	0	216
2	0	2	4.5	1	0		1	1	21	2	1	0	216
1	0	1	0	0	1	1	1	0	3	1	0	0	217
2	0	2	3.5	0	1	1	1	1	30	6	0	0	217
3	0	1	12	1	1	1	1	1	44	5	3	0	217
1	2	1	0	0	1	1	1	0	4	2	0	1	218
2	2	2	3	1	1	1	1	1	36	15	0	0	218
3	2	1	10	1	1	1	1	1	62	17	0	5	218
1	1	1	0	0	1	1	1	0	55	14	10	0	219
2	1	2	3.5	1	1	1	1	1	33	12	2	2	219
3	1	3	6	1	1	1	1	1	25	14	4	0	219
1	1	1	2	0	1	1	1	1	17	7	4	0	220
2	1	2	3.5	1	1	1	1	1	37	15	6	0	220
3	1	1	10	1	1	1	1	1	11	2	0	1	220
1	0	1	5	1	1		1	1	47	13	0	0	221
2	1	1	10	1	1		1	1	77	28	0	0	221
1	1	1	2	0	1	1	1	0	2	2	0	0	222
2	1	1	7	1	1	1	1	0	28	13	2	0	222
3	1	1	7	1	1	1	1	0	33	8	0	4	222
1	0	2	2	0	1		1	0	6	2	0	0	223
2	0	2	6	1	1		1	0	30	1	12	0	223
2	1	1	1	0	1	1	1	1	17	4	0	0	224
3	1	1	10	1	1	1	1	1	18	7	0	0	224
1	0	1	1	0	1			1	19	8	0	0	225
3	2	1	1	0	1			1	22	1	0	0	226
3	0	2	3.5	1	1		1	1	23	8	0	1	227
2	1	2	1.5	0	1	1	1	1	53	7	7	0	228
3	1	2	10.5	2	1	1	1	1	19	10	0	0	228
1	0	1	2	0	1			1	5	5	0	0	229
2	0	1	7	1	1			1	8	5	0	0	229
1	1	1	0	0	1	1	1	1	31	8	13	0	230
2	1	1	8	0	1	1	1	1	45	27	6	0	230
3	1	2	4.5	1	1	1	1	1	88	28	4	0	230
2	1	1	2	0	1	1	1	1	35	7	7	0	231
3	1	2	9	2	1	1	1	1	13	5	0	0	231
1	2	1	1	0	1			1	16	8	5	1	232
1	1	1	1	0	1		1	1	40	13	15	0	233
2	1	1	5	1	1		1	1	67	44	1	0	233
2	1	1	3	0	1	1	1	1	34	5	5	0	234
3	2	1	12	1	0	1	1	1	2	0	0	1	234
1	2	1	1	0	1			0	8	2	2	0	235
2	0	1	1	0	0			1	6	0	2	0	236
3	2	4	4.75	2	1			1	174	26	20	26	237
2	1	2	2.33333	0	1			0	106	35	29	0	238
3	1	2	9	2	1			0	31	8	0	1	239
3	2	2	4.5	1	1			1	27	14	1	0	240
3	0	1	12	1	1			0	8	7	0	0	241
1	0	2	2.5	0	1	1	1	0	6	2	1	0	242
2	0	3	5	2	1	1	1	1	39	13	0	0	242
3	0	1	9	1	1	1	1	1	20	5	0	2	242
1	1	1	1	0	1			0	20	7	2	0	243
3	1	1	0	0	1			1	10	1	0	0	244
2	1	1	4	0	1	1	1	1	51	15	12	5	245
3	2	3	7	2	1	1	1	1	70	19	20	7	245
2	0	2	2.5	0	1	1	1	1	30	11	3	0	246
3	1	2	11	2	1	1	1	1	68	14	1	0	246
3	2	1	7	1	1			1	77	24	8	3	247
1	1	1	0	0	1	1	1	0	4	2	0	0	248
2	1	2	2.5	0	1	1	1	0	16	2	4	1	248
3	1	3	5.66667	2	1	1	1	1	91	15	8	1	248
1	1	1	0	0	1	1	1	0	13	6	1	0	249
2	1	2	4	1	1	1	1	0	87	12	14	3	249
3	1	3	7.33333	3	1	1	1	1	25	7	0	2	249
1	1	1	0	0	1	1	1	0	14	6	2	0	250
2	1	3	2	0	1	1	1	0	92	32	32	0	250
3	1	4	7	3	1	1	1	1	4	1	0	0	250
2	2	1	0	0	1		1	1	24	10	2	0	251
1	0	3	3	1	1		1	0	8	4	1	1	252
2	0	3	8	3	1		1	1	64	18	6	2	252
3	1	4	7.5	3	1			1	25	2	0	1	253
3	2	1	5	1	1			0	176	35	18	19	254
3	0	3	3.33333	1	1		1	1	24	3	2	0	255
1	0	2	1	0	1	1	1	1	4	2	0	0	256
2	0	3	3.5	1	1	1	1	0	119	39	11	8	256
3	0	4	7.25	3	1	1	1	1	101	23	10	3	256
3	1	1	6	1	1			1	75	7	11	2	257
1	1	2	2	0	1	1	1	0	20	6	5	0	258
2	1	3	5	2	1	1	1	1	17	7	0	0	258
3	1	1	10	1	1	1	1	0	46	7	0	4	258
1	0	2	4	1	1	1	1	1	16	5	1	0	259
2	0	3	6	2	1	1	1	1	32	3	1	6	259
3	0	1	10	1	1	1	1	1	19	1	0	3	259
1	1	3	2.66667	0	1		1	1	55	14	7	0	260
2	1	3	7	3	1		1	1	56	14	11	7	260
1	1	1	1	0	1			1	4	3	0	0	261
2	1	3	3	1	1			1	36	6	6	2	261
3	0	1	12	1	1		1	1	25	17	0	1	262
1	1	2	2	0	1	1	1	1	34	7	5	0	263
2	1	3	6	1	1	1	1	1	76	17	10	0	263
3	1	3	7.66667	3	1	1	1	1	34	10	4	2	263
1	1	1	5	1	1			0	70	20	13	11	264
2	1	2	6	1	1			1	12	8	0	0	264
2	0	2	1.5	0	1		1	1	7	0	0	0	265
1	0	3	1.33333	0	1	1	1	1	0	0	0	0	266
2	0	3	5.66667	2	1	1	1	1	45	14	0	0	266
3	0	1	7	1	1	1	1	0	20	4	0	0	266
1	1	2	2	0	1			1	18	8	0	0	267
2	1	2	3.6	0	1			1	96	19	22	0	267
2	1	1	3	0	1	1	1	0	100	40	15	2	268
3	1	3	5.66667	1	1	1	1	0	123	32	7	3	268
1	1	1	6	1	1	1	1	1	51	11	4	0	269
2	1	3	4	1	1	1	1	1	43	13	6	1	269
3	1	2	9.5	2	1	1	1	1	23	9	0	1	269
2	0	3	2.66667	1	1	1	1	1	55	24	20	0	270
3	0	2	10	2	1	1	1	1	35	21	0	0	270
1	0	1	3.5	0	1			1	74	35	7	14	271
2	0	1	6	0	0			0	48	15	4	0	271
1	0	2	1.5	0	1	1	1	1	6	4	0	0	272
2	0	3	5	2	1	1	1	1	41	11	1	1	272
3	1	1	11	1	1	1	1	1	21	11	0	0	272
3	1	4	6.5	3	1			1	77	36	16	2	273
1	0	3	5	2	1	1	1	0	162	35	28	28	274
2	0	2	6	1	1	1	1	1	22	7	2	0	274
3	0	5	5.2	3	1	1	1	1	14	1	6	1	274
3	1	2	3.5	0	1			1	42	19	3	0	275
1	1	1	0	0	1	1	1	1	14	7	0	0	276
2	1	2	3	1	1	1	1	1	39	14	1	0	276
3	1	1	11	1	1	1	1	1	15	5	0	2	276
3	1	2	6.5	2	1			1	7	2	1	0	277
2	1	1	4	0	1			0	8	3	2	0	278
1	0	4	5	2	1		1	0	2	1	1	0	279
3	0	1	10	1	1		1	0	40	4	0	1	279
2	0	2	1	0	1	1	1	1	47	5	8	0	280
3	1	1	6	1	1	1	1	1	9	5	0	0	280
1	1	3	5.66667	2	1			1	119	35	42	7	281
1	2	1	0	0	1	1	1	1	15	4	2	0	282
2	2	2	2	0	1	1	1	1	53	21	7	1	282
3	2	1	9	1	1	1	1	1	34	20	0	5	282
1	1	1	4	0	1	1	1	1	23	6	3	0	283
2	1	3	4	1	1	1	1	0	126	28	8	4	283
3	1	1	9	1	1	1	1	0	26	9	0	1	283
1	1	1	0	0	1			0	32	13	4	0	284
2	1	1	1	0	1	1	1	1	8	2	1	0	285
3	1	2	7.5	2	1	1	1	1	20	0	0	8	285
1	1	1	3.5	1	0		1	1	53	14	9	4	286
2	1	2	8.33333	2	1		1	1	43	14	0	0	286
1	2	2	2.5	0	1			0	32	4	1	0	287
2	2	1	5.33333	0	1			1	34	7	8	0	287
1	1	1	1	0	1	1	1	0	72	6	3	0	288
2	1	1	5	1	1	1	1	1	35	5	5	0	288
3	1	3	4.33333	1	1	1	1	1	56	21	0	0	288
1	1	2	5	1	1	1	1	1	42	10	3	0	289
2	1	4	5.5	2	1	1	1	0	97	45	11	5	289
3	1	1	11	1	1	1	1	0	58	32	0	2	289
1	1	1	3	0	1			0	8	3	1	0	290
2	1	2	4	1	1			1	34	13	0	1	290
1	0	1	1	0	1			1	24	6	4	0	291
3	1	2	6	1	1			1	82	40	1	6	292
2	1	1	2	0	1		1	0	111	23	14	0	293
1	1	3	2	0	1	1	1	1	13	5	2	0	294
2	1	4	5.75	3	1	1	1	1	8	4	0	0	294
3	1	1	12	1	1	1	1	1	0	0	0	0	294
1	1	4	3.75	1	1	1	1	1	15	8	1	1	295
2	1	5	7.2	4	1	1	1	1	15	1	0	0	295
3	1	1	4	0	1	1	1	0	11	4	1	7	295
1	1	1	2	0	1			0	56	14	3	0	296
3	1	1	2	0	1			1	5	5	0	0	296
1	2	2	1	0	1		1	1	22	17	3	0	297
2	2	2	5.5	2	1		1	1	71	28	1	7	297
1	0	5	3.2	2	1		1	0	11	5	0	0	298
2	0	5	8.4	4	1		1	0	46	17	0	0	298
1	0	1	3	0	0		1	0	44	8	10	0	299
2	0	2	3.5	1	1		1	0	30	9	8	0	299
1	1	2	1.5	0	1	1	1	0	52	14	4	0	300
2	1	3	4.66667	2	1	1	1	1	81	30	18	0	300
3	1	2	7.5	2	1	1	1	1	72	42	16	4	300
1	0	1	2	0	1		1	1	36	18	4	0	301
2	0	1	6	1	1		1	1	11	4	1	0	301
1	1	1	0	0	1	1	1	0	8	2	1	0	302
2	1	2	4	1	1	1	1	1	100	24	20	0	302
3	1	4	5.75	2	1	1	1	1	89	47	0	0	302
1	1	1	1	0	1	1	1	1	3	1	1	0	303
2	1	3	3.33333	1	1	1	1	1	22	5	5	0	303
3	1	1	12	1	1	1	1	1	12	7	0	1	303
1	1	2	3.5	0	1	1	1	0	10	8	0	0	304
2	1	3	6	2	1	1	1	1	86	32	15	4	304
3	1	1	9	1	1	1	1	1	58	34	0	0	304
2	2	1	2	0	1			1	98	25	19	0	305
1	1	2	4	1	1		1	0	4	2	0	1	306
2	1	2	8.5	2	1		1	0	30	7	2	1	306
1	1	1	4	0	1	1	1	1	16	10	0	0	307
2	1	2	4.5	1	1	1	1	0	12	6	0	0	307
3	1	4	6.5	3	1	1	1	1	22	11	1	0	307
1	0	2	2	0	1	1	1	1	9	1	2	1	308
2	0	4	4.75	2	1	1	1	1	30	5	3	2	308
3	0	2	8	2	1	1	1	1	78	15	8	2	308
1	0	2	2	0	1	1	1	1	8	2	1	1	309
2	1	4	4.75	2	1	1	1	0	42	7	0	0	309
3	0	2	4	1	1	1	1	1	5	1	0	0	309
2	1	1	1	0	1	1	1	1	49	10	3	0	310
3	1	2	5.5	1	1	1	1	1	19	7	1	5	310
1	0	2	2	0	1			1	0	0	0	0	311
2	0	4	4.5	2	1			1	15	3	0	0	311
1	1	2	4	1	1			1	84	14	7	28	312
2	1	2	8	2	1			0	26	10	1	2	312
3	1	3	8.33333	3	1		1	0	52	7	14	7	313
1	1	1	2	0	1			0	14	2	0	0	314
2	1	1	6	1	1			0	46	11	3	0	314
1	0	2	4	1	1			1	24	8	0	8	315
2	0	1	0	0	1	1	1	1	21	11	4	0	316
3	0	2	8	2	1	1	1	0	56	7	28	7	316
1	2	1	1	0	1			1	39	14	3	0	317
2	2	2	4	1	1			1	66	33	5	0	317
2	1	1	2	0	1			0	60	11	0	0	318
3	1	1	6	1	1			1	71	27	15	4	319
3	1	1	6	1	1			1	20	6	2	3	320
1	0	2	2.5	0	1			0	12	4	3	1	321
2	0	2	7.5	2	1			0	73	30	14	3	321
1	1	1	0	0	1		1	1	37	9	5	0	322
3	1	1	1	0	1		1	0	59	22	9	0	322
1	1	1	3	0	1			1	5	2	1	0	323
3	1	1	12	1	1			1	14	10	0	2	323
2	0	2	2.5	0	1	1	1	1	57	29	0	0	324
3	0	2	11.5	2	0	1	1	1	15	4	0	0	324
1	1	2	3	0	1			1	13	6	0	0	325
1	1	1	1	0	1	1	1	0	34	10	9	0	326
2	1	2	3.5	1	1	1	1	1	81	14	19	4	326
3	1	2	5.5	1	1	1	1	1	31	12	0	0	326
1	0	1	8	1	1			1	3	1	0	0	327
2	0	1	12	1	1			1	6	1	0	2	327
1	0	1	1	0	1		1	1	15	5	0	0	328
2	1	1	2	0	1	1	1	1	137	43	13	1	329
3	1	2	5.5	1	1	1	1	0	109	31	16	10	329
1	0	1	0	0	1		1	0	12	4	0	0	330
2	0	1	5	1	1		1	0	23	9	0	2	330
1	1	1	2	0	1		1	1	10	4	2	3	331
2	1	1	6	1	1		1	0	29	13	3	7	331
1	1	3	1.33333	0	1	1	1	1	36	20	4	0	332
2	1	3	5.66667	2	1	1	1	1	5	2	1	0	332
3	1	1	7	1	1	1	1	1	21	7	0	0	332
1	1	1	1	0	1		1	0	6	2	1	0	333
1	0	3	4.66667	2	1			1	9	5	0	2	334
2	0	5	6.2	3	1			0	14	2	1	0	334
1	1	1	1	0	1			0	121	48	2	4	335
2	1	2	4	1	1			1	38	14	0	2	335
1	0	2	3	0	1	1	1	1	36	8	0	0	336
2	0	4	4.5	2	1	1	1	1	26	4	8	3	336
3	0	3	7.33333	2	1	1	1	1	34	21	3	4	336
2	1	1	0	0	1			1	20	0	3	0	337
1	2	2	4.5	1	1			1	5	3	0	0	338
1	1	1	2	0	1	1	1	1	6	4	0	0	339
2	1	1	5	1	0	1	1	1	10	1	0	2	339
3	1	1	2	0	1	1	1	1	47	18	6	2	339
1	1	1	1	0	1	1	1	1	28	8	3	0	340
2	1	1	6	1	1	1	1	0	108	18	14	8	340
3	1	1	7	1	1	1	1	0	133	23	32	11	340
1	2	1	1	0	1			0	98	52	2	0	341
3	2	1	10	1	1			1	256	110	11	5	341
1	0	1	6	1	1			1	3	2	0	0	342
2	0	2	5.5	1	1			1	40	17	2	4	342
1	1	1	6	1	1		1	0	5	1	0	1	343
2	1	1	6	1	0		1	0	38	1	0	0	343
2	0	2	1	0	1	1	1	1	63	21	4	0	344
3	0	3	8.66667	3	1	1	1	1	22	7	0	1	344
1	1	1	1	0	1			1	19	10	0	0	345
2	1	3	3.33333	1	1			0	83	13	6	5	345
2	1	1	0	0	1	1	1	1	38	11	22	0	346
3	1	1	8	1	0	1	1	0	55	23	0	21	346
3	0	3	6.33333	2	1			0	10	4	1	0	347
1	1	1	0	0	1	1	1	1	5	2	0	0	348
2	1	2	3	0	1	1	1	1	43	9	20	0	348
3	1	1	11	1	1	1	1	1	3	3	0	0	348
1	1	1	4	0	1			1	30	17	2	0	349
2	1	1	0	0	1		1	0	44	29	0	0	350
1	1	2	2.5	1	1	1	1	1	56	28	0	0	351
2	1	4	4.5	1	1	1	1	0	13	6	2	0	351
3	0	3	6.66667	2	1	1	1	1	45	7	5	3	351
2	1	2	1	0	1	1	1	0	37	11	10	0	352
3	1	2	10	2	1	1	1	1	32	18	0	4	352
3	2	2	4	1	1			1	32	25	0	0	353
2	0	3	6.66667	2	1	1	1	1	47	5	0	0	354
3	0	2	6	1	1	1	1	1	20	6	2	4	354
1	1	1	0	0	1	1	1	1	3	1	2	0	355
2	1	2	3.5	1	1	1	1	1	119	75	3	7	355
3	1	3	7	2	1	1	1	1	38	25	3	2	355
1	2	2	3.5	1	1	1	1	1	2	1	1	0	356
2	2	3	6.33333	2	1	1	1	1	96	16	28	1	356
3	2	1	12	1	1	1	1	1	22	8	0	0	356
2	2	1	1	0	1			1	60	15	12	0	357
1	1	1	0	0	1	1	1	0	6	2	1	0	358
2	1	2	4	1	1	1	1	1	22	5	13	0	358
3	1	1	11	1	1	1	1	1	10	4	0	2	358
1	1	2	1.5	0	1	1	1	0	4	1	1	1	359
2	1	3	4.33333	2	1	1	1	1	40	17	6	8	359
3	1	1	9	1	1	1	1	0	20	13	0	2	359
1	1	1	0	0	1	1	1	1	8	2	1	0	360
2	1	2	3.5	1	1	1	1	1	35	16	2	4	360
3	1	3	6.66667	2	1	1	1	1	84	44	0	1	360
1	0	1	0	0	1	1	1	0	6	2	1	0	361
2	0	2	3	1	1	1	1	1	20	7	4	1	361
3	0	2	8	2	1	1	1	1	21	3	6	1	361
1	2	1	0	0	1	1	1	0	0	0	0	0	362
2	2	2	2	0	1	1	1	0	35	20	1	11	362
3	2	1	10	1	1	1	1	1	77	48	0	6	362
2	1	1	3	0	1			1	21	8	3	0	363
1	1	2	3.5	1	1	1	1	0	104	28	27	13	364
2	1	2	5	1	1	1	1	0	80	24	18	11	364
3	1	1	9	1	1	1	1	1	22	7	0	1	364
1	0	2	5	1	1	1	1	1	48	10	1	0	365
2	0	4	5.5	2	1	1	1	0	76	21	0	3	365
3	0	5	6.8	3	1	1	1	1	33	4	0	2	365
1	1	1	1	0	1			1	59	20	0	1	366
3	1	1	11	1	0			0	30	22	0	1	366
3	2	2	7	2	1			0	96	45	21	2	367
1	0	2	4.5	1	1			0	35	11	2	0	368
2	0	3	6.2	2	1			0	116	43	15	1	368
1	0	2	1	0	1			0	19	11	4	0	369
3	0	1	2	0	1		1	0	151	73	6	15	370
1	1	2	1.5	0	1			1	24	3	0	0	371
2	2	1	3	0	1	1	1	0	98	55	10	5	372
3	2	2	6.5	1	1	1	1	1	108	39	2	11	372
1	1	1	1	0	1		1	1	2	1	1	0	373
3	1	2	6	1	1		1	1	13	4	5	1	373
1	0	1	3.5	0	1			0	93	28	35	0	374
2	0	1	9	1	1			1	31	25	6	0	374
1	0	1	1	0	1	1	1	0	124	41	7	1	375
2	0	1	5	1	1	1	1	1	30	13	5	3	375
3	0	1	8	1	1	1	1	1	0	0	0	0	375
1	0	2	1.5	0	1		1	1	5	3	0	0	376
2	0	2	6.5	2	1		1	0	37	10	0	4	376
1	1	1	2	0	1	1	1	1	69	21	6	0	377
2	1	1	2	0	1	1	1	1	4	1	1	0	377
3	1	1	11	1	0	1	1	0	22	2	4	1	377
2	1	1	2	0	1			1	34	8	3	1	378
1	1	1	4	0	1	1	1	1	17	3	6	2	379
2	1	2	6.5	1	1	1	1	1	46	1	6	0	379
3	1	1	12	1	1	1	1	1	13	2	0	2	379
1	1	1	1	0	1		1	1	4	2	1	0	380
2	1	1	5	1	1		1	1	26	9	3	0	380
1	2	1	0	0	1			0	0	0	0	0	381
1	1	2	2	0	1		1	0	156	43	49	7	382
1	1	1	0	0	1	1	1	0	2	0	0	0	383
2	1	1	5	1	1	1	1	1	176	48	34	7	383
3	1	1	5	1	1	1	1	1	51	16	3	4	383
1	1	1	5	1	1		1	0	23	1	2	0	384
2	1	2	6	1	1		1	0	27	0	6	0	384
1	1	2	1.5	0	1		1	1	21	19	1	0	385
2	1	2	5.5	2	1		1	1	12	3	0	0	385
3	1	2	8.5	2	1			0	53	4	0	0	386
2	1	1	1	0	1	1	1	1	72	7	21	0	387
3	1	2	7	2	1	1	1	1	60	11	2	5	387
3	1	1	5	1	1		1	1	33	13	0	0	388
2	0	1	2.66667	0	0	1	1	0	33	7	6	0	389
3	0	3	8.66667	3	1	1	1	1	9	5	0	0	389
1	1	2	4	1	1		1	0	7	2	1	2	390
2	1	2	8.5	2	1		1	1	70	21	3	15	390
1	0	1	4	0	1	1	1	0	6	2	1	0	391
2	0	3	4.66667	1	1	1	1	1	28	0	0	0	391
3	0	1	11	1	1	1	1	1	28	7	4	1	391
3	1	1	4	0	1			1	8	0	0	5	392
1	0	4	3.75	2	1	1	1	0	10	2	3	1	393
2	0	4	8.5	4	1	1	1	0	39	0	4	0	393
3	0	1	8	1	1	1	1	1	14	1	0	0	393
1	1	1	2	0	1			0	42	15	6	0	394
1	1	1	4	0	1		1	0	8	3	1	0	395
2	1	1	9	1	1		1	1	28	7	0	7	395
1	1	1	0	0	1	1	1	1	9	1	4	0	396
2	1	3	2.66667	0	1	1	1	1	63	28	0	0	396
3	1	3	9	3	1	1	1	1	27	6	2	8	396
3	1	1	1	0	1			1	10	3	1	0	397
1	1	2	3	0	1	1	1	0	14	2	4	0	398
2	1	1	7	1	1	1	1	1	31	0	2	1	398
3	1	1	7	1	1	1	1	1	20	11	0	2	398
2	2	1	4	0	1	1	1	1	69	29	16	0	399
3	2	3	8.66667	3	1	1	1	1	31	27	0	4	399
3	2	2	7	2	1			1	144	55	21	8	400
1	1	2	1	0	1	1	1	0	8	3	2	0	401
2	1	2	6	2	1	1	1	1	63	4	7	10	401
3	1	1	0	0	1	1	1	1	19	0	2	0	401
1	2	2	0.5	0	1		1	1	2	1	0	0	402
2	2	3	4.66667	2	1		1	1	52	17	7	0	402
3	1	1	3	0	1			1	50	23	3	0	403
1	1	2	1.5	0	1		1	1	33	5	1	0	404
2	1	1	6.5	1	1		1	1	24	8	1	3	404
2	2	1	2	0	1	1	1	1	77	44	16	0	405
3	2	1	10	1	0	1	1	0	61	14	12	2	405
2	0	1	4	0	1	1	1	1	17	6	1	0	406
3	0	6	5.66667	3	1	1	1	1	17	8	1	1	406
1	1	2	2	0	1	1	1	0	7	2	1	0	407
2	1	2	6	2	1	1	1	1	99	42	6	2	407
3	1	1	5	1	1	1	1	1	29	6	4	0	407
2	1	1	1	0	1			0	80	21	14	0	408
3	1	2	8.5	2	1			1	74	24	15	6	409
2	2	2	2.5	0	1	1	1	0	0	0	0	0	410
3	2	5	6.8	4	1	1	1	0	14	7	1	3	410
1	0	1	4	0	1		1	0	6	2	2	1	411
2	0	1	8	1	1		1	0	70	39	0	3	411
1	1	2	2	0	1	1	1	0	107	25	17	0	412
2	1	2	6	2	1	1	1	0	96	18	5	16	412
3	1	1	6	1	1	1	1	1	89	38	3	6	412
3	2	1	7	1	1			0	74	17	8	0	413
1	1	1	2	0	1			1	29	13	3	0	414
3	1	1	10	1	1			1	48	15	0	0	414
2	2	1	3	0	1	1	1	1	33	25	0	0	415
3	2	1	12	1	1	1	1	1	11	7	0	4	415
3	1	1	5	1	1			1	22	14	1	0	416
2	1	1	6	0	1	1	1	0	47	9	10	0	417
3	1	1	12	1	1	1	1	1	1	0	0	0	417
2	2	1	4	0	1			1	79	23	28	7	418
3	2	2	3	0	1			1	85	15	2	7	419
2	1	1	3.5	0	1	1	1	1	45	19	6	0	420
3	1	2	9	2	1	1	1	1	66	33	0	5	420
1	0	2	1	0	1		1	0	76	14	10	0	421
3	0	3	4	1	1		1	1	0	0	0	0	421
1	0	2	0.5	0	1	1	1	0	27	9	1	0	422
2	0	3	3	1	1	1	1	1	5	3	0	0	422
3	0	4	5.75	3	1	1	1	1	26	9	1	3	422
1	0	3	3.66667	1	1			0	7	2	1	1	423
3	0	1	12	1	0			0	32	6	0	5	423
3	2	1	6	1	1			1	25	3	14	2	424
1	1	1	2	0	1		1	0	8	3	2	0	425
2	1	2	5.5	1	1		1	1	17	6	4	1	425
2	2	2	3	0	1	1	1	1	100	18	16	0	426
3	2	3	8.66667	3	1	1	1	1	15	8	0	1	426
1	0	1	1	0	1			0	5	2	0	0	427
2	0	3	3.33333	1	1			0	21	10	2	0	427
1	1	2	1.5	0	1	1	1	1	16	7	0	3	428
2	1	2	5.5	1	1	1	1	1	62	10	10	6	428
3	1	1	4	0	1	1	1	0	48	12	0	2	428
1	1	1	1	0	1	1	1	1	9	3	2	0	429
2	1	1	6	1	1	1	1	1	60	17	3	0	429
3	1	1	2	0	1	1	1	1	37	17	3	0	429
1	1	1	1	0	1	1	1	0	52	25	9	0	430
2	1	2	3	1	1	1	1	0	18	3	2	0	430
3	1	2	7	2	1	1	1	0	86	21	1	15	430
2	1	1	8	1	1			0	69	19	2	6	431
1	0	1	3.5	0	1			0	123	21	16	0	432
1	1	1	4	0	1			0	0	0	0	0	433
1	1	1	4	0	1	1	1	1	42	9	4	0	434
2	1	2	5.5	1	1	1	1	1	29	14	1	0	434
3	1	1	10	1	1	1	1	0	50	7	0	1	434
1	2	2	1.5	0	1		1	0	6	2	1	0	435
2	2	2	6	2	1		1	1	20	4	1	4	435
2	1	1	4	1	0		1	0	68	15	24	8	436
2	1	2	1	0	1			1	54	3	0	0	437
1	1	2	3.5	1	1	1	1	1	12	7	0	0	438
2	1	2	7.5	2	1	1	1	1	64	17	2	4	438
3	1	1	5	1	1	1	1	1	63	33	9	1	438
1	1	2	5.5	1	1		1	0	14	3	1	3	439
2	1	2	9.5	2	1		1	0	8	0	0	0	439
2	1	2	1	0	1	1	1	1	21	5	1	0	440
3	1	3	9	3	0	1	1	1	71	21	6	2	440
3	1	1	2	0	1			1	96	23	14	0	441
2	2	1	0	0	1		1	1	79	38	9	0	442
1	1	2	1	0	1	1	1	1	7	0	0	0	443
2	1	4	3.25	1	1	1	1	1	88	44	10	6	443
3	1	5	6.8	4	1	1	1	1	54	7	7	0	443
2	1	1	0	0	1	1	1	0	55	18	5	4	444
3	1	2	7	2	1	1	1	0	108	40	4	2	444
1	1	1	2.5	0	1	1	1	1	98	33	19	0	445
2	1	2	3.5	1	1	1	1	1	57	10	7	1	445
3	1	4	6	3	1	1	1	1	89	7	5	7	445
1	1	1	2	0	1	1	1	0	8	2	2	0	446
2	1	2	3	1	1	1	1	0	115	26	11	8	446
3	1	2	6.5	1	1	1	1	1	81	11	11	6	446
3	2	1	6	1	0			1	57	31	0	0	447
2	0	1	1	0	1	1	1	1	17	4	0	0	448
3	0	1	10	1	0	1	1	1	0	0	0	0	448
1	1	2	3	1	1			0	7	2	1	1	449
1	2	2	1	0	1	1	1	0	92	41	4	4	450
2	2	3	4	2	1	1	1	1	65	29	7	2	450
3	2	2	5.5	1	1	1	1	1	52	17	2	1	450
1	1	3	3.66667	2	1		1	0	8	4	1	0	451
2	1	4	5.75	2	1		1	1	26	4	7	4	451
1	2	1	0	0	1		1	1	44	19	4	0	452
3	2	2	11	2	1		1	1	36	22	0	0	452
1	1	3	2.5	1	1	1	1	1	5	1	2	0	453
2	1	2	7	2	1	1	1	1	13	2	1	0	453
3	1	1	8	1	1	1	1	0	2	0	0	2	453
1	1	2	7	2	1			1	8	8	0	0	454
1	2	1	1	0	1		1	0	66	15	6	2	455
2	2	1	6	1	1		1	1	65	26	4	7	455
1	0	2	2	0	1		1	1	7	3	1	0	456
2	0	2	6.5	2	0		1	1	28	5	0	0	456
1	1	1	1	0	1	1	1	0	6	2	1	0	457
2	1	4	3	1	1	1	1	1	49	19	6	0	457
3	1	6	5.66667	3	1	1	1	1	67	21	1	3	457
1	0	1	5	1	1		1	0	17	3	0	0	458
2	0	2	5.5	1	1		1	1	13	2	1	0	458
1	1	1	3	0	1	1	1	1	31	10	3	0	459
2	1	2	5	1	1	1	1	1	55	8	7	1	459
3	1	2	9	2	1	1	1	1	54	11	0	8	459
1	1	2	3.5	0	1	1	1	0	67	8	4	2	460
2	1	3	6	2	1	1	1	0	125	14	12	3	460
3	1	2	6	1	1	1	1	0	43	8	0	0	460
3	1	1	6	1	1			1	8	8	0	0	461
1	1	1	0	0	1	1	1	1	41	34	0	0	462
2	1	1	5	1	1	1	1	1	52	12	9	3	462
3	1	1	4	0	1	1	1	1	70	28	7	0	462
1	1	1	2	0	1	1	1	0	5	2	1	0	463
2	1	1	6	1	1	1	1	1	61	14	15	15	463
3	1	2	5	1	1	1	1	1	22	12	0	2	463
1	0	3	3.66667	1	1			0	8	3	1	1	464
1	1	1	4	0	1	1	1	0	106	48	8	28	465
2	1	2	5	1	1	1	1	1	86	42	0	2	465
3	1	2	8	2	1	1	1	1	39	14	0	4	465
1	1	1	4	0	1		1	0	6	3	0	0	466
2	1	1	8	1	1		1	1	22	5	5	6	466
3	1	2	3	1	1			1	26	11	2	0	467
3	2	4	3.25	1	1			0	34	12	4	3	468
3	0	3	4.33333	1	1			1	19	7	0	2	469
3	0	1	5	1	0			1	3	1	0	0	470
1	0	1	2	0	1	1	1	0	22	4	1	0	471
2	0	2	5	1	1	1	1	1	16	3	0	0	471
3	0	2	9	2	1	1	1	1	51	12	0	0	471
1	0	2	2.5	0	1	1	1	1	6	2	0	0	472
2	0	3	5.33333	2	1	1	1	0	30	9	3	0	472
3	0	1	10	1	1	1	1	1	1	1	0	0	472
1	1	2	2	0	1	1	1	0	7	3	1	0	473
2	1	3	5	2	1	1	1	1	33	7	5	1	473
3	1	2	5.5	1	1	1	1	1	55	5	7	2	473
2	1	2	3.5	0	1	1	1	1	53	6	4	0	474
3	1	1	11	1	1	1	1	1	7	1	0	5	474
2	0	2	2.5	0	1	1	1	0	131	7	30	15	475
3	0	3	4	1	1	1	1	1	10	2	3	0	475
1	1	2	0.5	0	1			0	19	4	5	0	476
3	1	1	11	1	1			1	2	1	0	0	476
2	0	1	1	0	1	1	1	0	26	5	0	0	477
3	0	2	7	2	0	1	1	1	40	7	4	0	477
3	0	1	2	0	1			1	29	1	1	9	478
3	0	2	10	2	1		1	0	33	4	0	0	479
2	0	2	3.5	0	1	1	1	0	85	18	4	7	480
3	1	1	12	1	1	1	1	0	4	1	0	0	480
1	1	2	1.5	0	1	1	1	0	5	1	1	0	481
2	1	3	3.66667	1	1	1	1	1	6	2	1	0	481
3	1	1	8	1	1	1	1	1	0	0	0	0	481
1	1	1	1	0	1	1	1	0	8	2	1	0	482
2	1	1	6	1	1	1	1	1	36	3	1	3	482
3	1	1	6	1	1	1	1	0	50	6	11	1	482
3	1	2	4	1	1			0	27	1	1	0	483
1	1	1	3	0	1			0	13	4	3	1	484
1	0	2	4.5	1	1		1	1	3	2	0	0	485
2	0	2	9	2	1		1	1	24	11	1	0	485
2	0	1	1	0	1	1	1	1	56	31	14	0	486
3	0	1	10	1	1	1	1	1	3	0	0	2	486
1	0	2	2	0	1	1	1	1	27	7	3	0	487
2	0	4	4.25	2	1	1	1	1	21	6	1	1	487
3	0	3	8.33333	2	1	1	1	1	108	14	0	3	487
2	0	1	2	0	1	1	1	1	8	2	0	0	488
3	0	1	10	1	1	1	1	1	3	2	0	0	488
2	1	3	2	0	1	1	1	1	7	1	1	0	489
3	1	3	10	3	1	1	1	1	17	10	0	0	489
2	1	4	3	1	1		1	0	26	7	8	0	490
1	1	1	1	0	1		1	0	175	49	70	0	491
2	1	1	6	1	1		1	0	70	8	5	8	491
1	0	2	2	0	1			0	2	0	0	0	492
1	1	1	2	0	1			0	10	3	4	0	493
2	1	2	3.5	1	1			0	81	14	25	1	493
1	0	2	4	0	1	1	1	1	29	11	3	0	494
2	0	3	6.66667	2	1	1	1	1	27	9	2	0	494
3	0	1	11	1	1	1	1	1	21	4	0	0	494
2	1	2	4.5	1	1			1	6	1	0	0	495
1	0	1	7	1	1	1	1	1	31	8	3	0	496
2	0	1	12	1	1	1	1	1	12	1	0	1	496
3	0	1	8	1	1	1	1	0	34	5	0	2	496
1	0	2	3.5	1	1	1	1	1	59	18	7	1	497
2	0	3	6.66667	2	1	1	1	1	24	17	0	0	497
3	0	3	7.33333	2	1	1	1	1	11	7	0	1	497
3	1	1	5	1	0			1	53	7	15	9	498
1	0	1	0	0	1	1	1	1	8	4	0	0	499
2	0	2	4	1	1	1	1	1	18	7	4	0	499
3	0	2	9.5	2	1	1	1	1	15	4	0	0	499
2	1	1	4	0	0	1	1	0	59	14	2	1	500
3	1	1	4	0	1	1	1	1	9	3	1	0	500
1	0	1	0	0	1			1	31	10	0	0	501
3	0	2	10	2	1			1	4	4	0	0	501
1	2	1	1	0	1			1	21	7	0	7	502
2	2	2	3.5	1	1			1	31	10	3	4	502
2	1	1	4	0	1			1	6	2	1	0	503
1	1	2	2	0	1			1	67	28	7	7	504
1	0	1	0	0	1	1	1	1	2	0	1	0	505
2	0	1	4	0	1	1	1	0	55	16	8	3	505
3	0	2	8	1	1	1	1	0	39	2	1	1	505
1	0	1	0	0	1			0	4	1	0	0	506
1	1	1	1	0	1	1	1	1	112	28	35	7	507
2	1	1	5	1	1	1	1	0	56	22	4	0	507
3	1	1	1	0	1	1	1	1	20	2	3	3	507
2	0	2	3	0	1	1	1	1	89	44	7	0	508
3	0	1	12	1	0	1	1	0	0	0	0	0	508
1	0	2	2	0	1	1	1	0	10	4	1	1	509
2	0	3	4	2	1	1	1	1	23	8	0	1	509
3	0	2	7.5	2	1	1	1	1	38	24	0	0	509
1	0	1	0	0	1	1	1	0	23	2	0	0	510
2	0	2	3	0	1	1	1	1	105	35	7	14	510
3	0	1	11	1	1	1	1	1	37	12	0	1	510
3	0	3	9	2	1			1	3	0	0	0	511
3	1	1	11	1	1		1	1	14	2	0	0	512
3	0	1	4	0	1			0	42	19	9	0	513
2	1	1	2	0	1	1	1	1	64	21	1	0	514
3	1	2	8.5	2	1	1	1	1	23	11	0	1	514
1	0	3	2	0	1	1	1	1	0	0	0	0	515
2	0	4	5.25	3	1	1	1	1	29	5	2	0	515
3	0	3	6.33333	2	1	1	1	0	29	2	5	1	515
1	0	1	0	0	1			1	6	4	0	0	516
2	1	3	2	0	1	1	1	0	62	22	4	0	517
3	1	7	7.57143	5	1	1	1	0	46	16	1	0	517
2	0	1	4	0	1	1	1	0	26	18	1	0	518
3	0	2	5.5	1	1	1	1	1	47	8	4	0	518
1	2	1	0	0	1	1	1	0	33	3	2	0	519
2	2	2	3	0	1	1	1	0	104	39	15	1	519
3	2	2	8	2	1	1	1	0	43	10	6	10	519
1	0	1	1	0	1	1	1	0	9	3	1	1	520
2	0	3	3.66667	1	1	1	1	1	60	5	17	0	520
3	0	2	8.5	2	1	1	1	0	50	7	2	0	520
1	0	1	3	0	1	1	1	0	6	2	2	0	521
2	0	2	5.5	1	1	1	1	0	11	3	1	0	521
3	0	1	12	1	1	1	1	1	0	0	0	0	521
1	0	2	0.5	0	1			1	141	42	21	0	522
2	0	2	5	1	1			1	42	9	8	6	522
1	0	1	4	0	1			1	29	4	1	2	523
2	0	1	9	1	1			0	28	13	0	0	523
1	0	1	0	0	1	1	1	1	14	8	3	0	524
2	0	2	3	1	1	1	1	1	10	5	2	0	524
3	0	1	10	1	1	1	1	1	18	3	0	1	524
1	0	1	0	0	1			1	24	15	0	0	525
2	1	2	2.5	0	1			0	7	2	1	0	526
3	2	2	5.5	1	1		1	1	22	8	0	0	527
1	0	1	0	0	1	1	1	0	45	6	1	0	528
2	0	2	2.5	1	1	1	1	0	35	14	0	0	528
3	0	1	9	1	1	1	1	1	26	8	0	5	528
1	1	1	1.75	0	1	1	1	0	61	26	14	0	529
2	1	3	3	1	1	1	1	1	117	42	14	15	529
3	1	1	10	1	1	1	1	1	32	8	0	3	529
1	0	2	3.5	1	1		1	1	0	0	0	0	530
2	0	2	7	2	1		1	1	42	7	1	8	530
1	0	1	3	0	1	1	1	0	0	0	0	0	531
2	0	1	8	1	1	1	1	1	13	6	0	0	531
3	0	1	2	0	1	1	1	1	50	4	6	0	531
3	1	1	8	1	1		1	1	39	25	0	0	532
3	1	1	6	1	1			1	30	3	2	2	533
2	2	2	1	0	1	1	1	1	64	18	1	0	534
3	2	2	10	2	1	1	1	0	17	2	0	5	534
3	0	2	5	1	1			1	23	2	4	2	535
1	0	2	2.5	0	1	1	1	0	1	0	0	0	536
2	0	2	7	2	1	1	1	1	32	27	0	0	536
3	0	1	11	1	1	1	1	1	1	1	0	0	536
2	0	1	1	0	1	1	1	1	9	4	2	0	537
3	0	3	6.33333	2	1	1	1	1	10	2	1	1	537
1	0	2	2	0	1	1	1	1	15	3	0	0	538
2	0	2	7	2	1	1	1	1	18	2	1	0	538
3	0	1	6	1	1	1	1	1	17	12	0	0	538
1	1	1	2	0	1			1	22	8	2	0	539
3	0	3	7	2	1			1	3	0	0	0	540
1	1	1	0	0	1	1	1	1	3	2	0	0	541
2	1	2	4	1	1	1	1	1	99	50	13	0	541
3	1	1	12	1	1	1	1	1	19	7	0	0	541
1	1	1	4.5	0	1		1	0	51	2	6	11	542
2	1	1	4.5	1	1		1	1	96	33	3	4	542
3	0	2	8	2	1		1	0	16	7	0	0	543
1	0	1	0	0	1		1	0	2	0	0	0	544
2	0	1	4	0	1		1	1	7	3	3	0	544
1	0	2	2	0	1	1	1	0	12	8	0	0	545
2	0	3	5.66667	2	1	1	1	1	23	5	1	4	545
3	0	2	9.5	2	1	1	1	1	16	1	2	0	545
2	0	1	1	0	1	1	1	1	31	12	6	0	546
3	1	1	10	1	1	1	1	1	77	11	35	0	546
2	1	2	2.33333	0	1	1	1	1	55	17	6	0	547
3	1	2	10.5	2	1	1	1	0	53	21	0	4	547
1	1	2	2	0	1			1	136	42	14	0	548
1	0	2	3	0	1	1	1	1	8	4	0	0	549
2	0	4	4.25	2	1	1	1	0	34	8	6	0	549
3	0	3	9	3	1	1	1	1	37	7	0	3	549
1	2	1	1	0	1			1	0	0	0	0	550
2	2	2	3	1	1			1	49	11	3	7	550
3	0	2	6	1	1			1	5	2	0	0	551
1	0	2	2.5	0	1			1	4	1	0	0	552
1	0	3	2.33333	1	1			0	4	2	0	1	553
2	0	4	5.5	2	1			1	6	4	2	0	553
1	1	1	5	1	1			1	4	3	0	0	554
1	2	1	1	0	1			0	18	5	2	0	555
2	2	2	3.5	1	1			0	62	15	13	6	555
3	1	1	4	0	1		1	1	39	9	1	1	556
1	0	2	0.5	0	1			1	175	63	35	0	557
2	1	1	0	0	1	1	1	1	55	8	18	0	558
3	1	2	7	2	1	1	1	1	24	6	4	0	558
3	0	1	0	0	1			1	35	7	0	0	559
1	0	2	1.5	0	1			1	23	5	2	0	560
2	0	2	6.5	2	1			1	33	8	4	1	560
3	0	2	8	2	1			1	62	26	0	0	561
1	0	2	2.5	0	1		1	0	6	3	1	0	562
2	0	2	7.5	2	1		1	1	11	4	0	0	562
1	0	6	4.66667	3	1	1	1	1	16	5	1	0	563
2	0	7	8.28571	6	1	1	1	1	0	0	0	0	563
3	0	1	12	1	1	1	1	1	5	5	0	0	563
1	1	1	0	0	1	1	1	0	36	0	1	0	564
2	1	2	3	0	1	1	1	1	29	7	0	0	564
3	1	1	10	1	1	1	1	1	40	3	2	3	564
1	1	1	1	0	1	1	1	1	1	1	0	0	565
2	1	1	6	1	1	1	1	1	56	14	4	7	565
3	1	1	12	1	1	1	1	1	12	4	0	2	565
3	1	1	6	1	1			0	15	5	2	1	566
2	1	2	1	0	1	1	1	1	51	6	11	0	567
3	1	2	9.5	2	1	1	1	1	60	35	0	1	567
2	2	1	2	0	1	1	1	1	45	24	4	0	568
3	2	2	9.5	2	1	1	1	1	81	28	0	4	568
2	1	1	1	0	1		1	1	30	12	4	0	569
1	0	3	1.66667	0	1			0	7	2	1	0	570
2	0	4	4.5	2	1			1	54	21	10	1	570
2	1	1	2	0	1	1	1	1	137	59	22	0	571
3	1	1	11	1	1	1	1	1	70	20	0	2	571
1	1	2	0.5	0	1			0	78	15	11	1	572
3	1	2	9.5	2	1			1	17	3	0	0	573
2	1	1	2	0	1	1	1	1	64	34	1	0	574
3	0	3	6.33333	2	1	1	1	1	19	3	4	0	574
1	1	2	1.5	0	1		1	1	3	1	0	0	575
3	1	2	2	0	1			0	62	45	2	8	576
1	0	1	1.75	0	1			0	8	3	3	0	577
2	0	1	0	0	1	1	1	0	44	28	2	0	578
3	0	1	8	1	1	1	1	0	49	7	3	0	578
1	0	1	1	0	1	1	1	1	5	1	0	0	579
2	0	2	3.5	1	1	1	1	1	15	5	1	0	579
3	0	1	11	1	0	1	1	1	29	7	0	0	579
1	1	2	1.5	0	1	1	1	0	2	1	0	0	580
2	1	3	4.66667	2	1	1	1	1	47	7	3	1	580
3	1	2	7.5	2	1	1	1	1	26	14	0	1	580
1	1	1	0	0	1	1	1	1	3	1	0	0	581
2	1	1	2	0	1	1	1	1	1	0	1	0	581
3	1	1	8	1	1	1	1	1	2	1	0	0	581
2	1	1	0	0	1	1	1	1	14	4	4	0	582
3	1	2	5	1	1	1	1	1	21	8	0	0	582
1	0	2	2	0	1			1	6	3	0	0	583
1	1	1	1	0	1			0	31	12	4	0	584
3	1	1	1	0	1			0	63	6	8	0	585
3	1	1	2	0	1			1	159	75	21	0	586
1	1	2	1	0	1		1	1	3	1	0	0	587
2	1	2	5.5	2	1		1	1	97	35	20	0	587
1	1	1	2	0	1	1	1	0	17	8	2	0	588
2	1	1	6	0	1	1	1	1	47	13	8	0	588
3	1	3	7.33333	2	1	1	1	1	7	7	0	0	588
1	1	2	2	0	1	1	1	1	2	1	0	0	589
2	1	3	4.66667	2	1	1	1	1	60	26	2	1	589
3	1	1	8	1	1	1	1	1	16	13	0	0	589
1	1	3	2.66667	1	1	1	1	1	14	11	0	0	590
2	1	5	4.6	3	1	1	1	1	53	21	6	0	590
3	1	2	9	2	1	1	1	0	6	0	0	3	590
1	0	2	4.5	1	1		1	0	44	12	3	0	591
2	0	2	9.5	2	1		1	0	35	8	1	2	591
2	0	1	3	0	1	1	1	0	64	13	16	4	592
3	0	4	6	3	1	1	1	1	46	14	9	1	592
1	0	2	2	0	1	1	1	0	13	5	4	0	593
2	0	3	5	1	1	1	1	1	73	13	18	0	593
3	0	1	11	1	0	1	1	0	119	28	0	0	593
1	1	1	4	0	1	1	1	1	13	3	3	0	594
2	1	1	9	1	1	1	1	1	67	17	3	0	594
3	1	1	5	1	1	1	1	1	30	4	2	2	594
3	0	3	3.33333	1	1			1	24	12	0	3	595
3	0	1	4	0	1			1	21	0	0	0	596
3	1	1	5	1	1		1	1	22	10	2	0	597
2	1	1	5	0	1	1	1	0	92	38	12	0	598
3	0	2	7.5	1	1	1	1	0	10	1	0	1	598
1	0	1	3	0	1			0	14	6	0	0	599
2	0	2	6	1	1			0	78	24	16	0	599
1	0	2	3.66667	0	1	1	1	1	133	49	28	0	600
2	0	3	5.33333	2	1	1	1	1	37	10	1	2	600
3	0	2	8.5	2	1	1	1	1	16	7	0	0	600
3	1	3	6	2	1		1	1	100	19	7	7	601
3	0	1	3	0	1			0	24	6	2	0	602
1	0	2	1	0	1	1	1	0	7	2	2	0	603
2	0	3	5.33333	2	1	1	1	1	51	20	2	1	603
3	0	3	7.33333	2	1	1	1	1	15	5	0	0	603
1	1	1	0	0	1		1	1	77	42	7	0	604
2	1	1	4	0	1		1	1	27	5	0	0	604
3	1	2	3	0	1			1	181	70	16	4	605
1	0	1	1	0	1	1	1	1	25	6	4	0	606
2	0	2	3.5	1	1	1	1	1	46	8	0	3	606
3	0	3	8	3	1	1	1	1	8	1	0	0	606
1	0	1	0	0	1			0	56	17	9	0	607
2	2	1	1	0	1	1	1	1	29	14	1	1	608
3	2	4	4.5	2	1	1	1	1	17	3	0	4	608
1	0	2	8.5	2	1		1	0	28	21	0	0	609
2	0	1	2	0	1	1	1	0	20	10	3	0	610
3	0	2	3.5	1	1	1	1	0	68	12	28	4	610
2	2	2	1.5	0	1	1	1	1	65	15	5	0	611
3	2	3	8	2	1	1	1	1	42	21	3	0	611
1	1	1	0	0	1		1	1	30	11	6	0	612
2	1	1	5	1	1		1	0	42	13	0	0	612
1	1	1	0	0	1	1	1	1	63	14	6	0	613
2	1	2	2.5	1	1	1	1	1	66	35	7	0	613
3	1	1	8	1	1	1	1	1	43	30	0	2	613
1	0	2	2.5	0	1	1	1	1	35	8	3	1	614
2	0	4	5	2	1	1	1	1	38	5	2	0	614
3	0	1	10	1	1	1	1	0	27	17	0	0	614
2	0	1	2	0	1	1	1	0	57	31	4	0	615
3	0	2	5.5	1	1	1	1	0	151	21	39	14	615
2	1	1	4	0	1			1	109	65	2	0	616
3	1	2	2.5	1	1			1	24	12	4	3	617
2	1	2	3.5	0	1			1	69	5	15	8	618
2	2	1	3	0	1	1	1	1	72	33	4	0	619
3	2	2	9.5	2	1	1	1	1	42	0	11	0	619
3	0	1	8	1	1			1	0	0	0	0	620
1	1	1	2	0	1	1	1	1	1	1	0	0	621
2	1	1	7	1	1	1	1	1	36	3	0	0	621
3	1	2	1	0	1	1	1	1	17	1	0	0	621
1	0	2	2.5	0	1	1	1	1	8	2	0	1	622
2	0	3	6	2	1	1	1	1	30	14	0	0	622
3	0	1	6	1	1	1	1	1	62	14	0	0	622
1	0	3	4.33333	2	1	1	1	0	0	0	0	0	623
2	0	5	6.6	3	1	1	1	1	20	7	4	0	623
3	0	4	7	3	1	1	1	1	0	0	0	0	623
3	0	1	8	1	1			1	16	4	0	0	624
3	1	2	8.5	2	1			1	14	6	0	5	625
2	0	1	2	0	1	1	1	0	16	6	0	0	626
3	0	2	8	2	1	1	1	1	41	21	2	0	626
1	0	1	3	0	1	1	1	0	10	3	0	0	627
2	2	1	8	1	1	1	1	1	13	3	0	2	627
3	1	2	5.5	2	1	1	1	1	8	3	0	0	627
2	1	1	0	0	1	1	1	0	37	12	13	0	628
3	1	2	5	1	1	1	1	0	15	2	1	4	628
1	0	2	2.5	0	1	1	1	1	30	14	1	0	629
2	0	3	6	2	1	1	1	1	9	3	0	0	629
3	0	2	9.5	2	1	1	1	1	40	2	0	3	629
1	0	2	3.5	0	1	1	1	1	10	2	0	0	630
2	1	4	5.5	2	1	1	1	0	65	7	28	2	630
3	0	2	10.5	2	1	1	1	1	5	1	0	0	630
2	0	2	2.5	0	1	1	1	1	49	21	0	0	631
3	0	1	10	1	1	1	1	0	28	14	0	0	631
1	0	2	5	1	1		1	0	29	8	1	0	632
3	0	1	3	0	1		1	1	52	14	0	0	632
1	0	1	3	0	1	1	1	1	12	2	4	0	633
2	0	1	8	1	1	1	1	0	53	12	0	0	633
3	0	1	1	0	1	1	1	1	18	10	0	0	633
2	1	1	4	0	1	1	1	0	47	15	15	0	634
3	1	1	7	1	1	1	1	0	39	8	7	1	634
3	1	4	5	2	1			1	41	7	5	1	635
1	1	2	2.5	0	1	1	1	1	8	4	0	1	636
2	1	2	7.5	2	1	1	1	1	35	7	1	0	636
3	1	1	5	1	1	1	1	1	28	4	0	0	636
1	1	2	3	0	1	1	1	1	18	8	0	0	637
2	1	3	6	2	1	1	1	1	3	1	0	0	637
3	1	2	8.5	2	1	1	1	1	24	13	0	0	637
1	0	2	5	1	1			1	60	10	8	1	638
2	1	3	8	2	1			0	75	31	14	0	638
1	1	1	2	0	1	1	1	1	3	0	0	0	639
2	1	2	3.5	1	1	1	1	1	8	1	1	0	639
3	1	4	4.5	2	1	1	1	1	35	7	6	3	639
3	1	1	5	1	1			1	28	2	1	1	640
2	1	1	1	0	1	1	1	1	43	11	19	0	641
3	1	2	9	2	1	1	1	1	35	7	4	1	641
2	1	2	1	0	1	1	1	1	39	7	7	0	642
3	1	3	7.66667	2	1	1	1	1	38	0	3	0	642
1	1	2	2.5	0	1	1	1	1	8	0	5	0	643
2	1	4	4.75	2	1	1	1	1	74	17	8	0	643
3	1	2	11	2	1	1	1	1	49	7	0	4	643
2	1	1	2	0	1	1	1	1	11	6	4	0	644
3	1	2	9	2	1	1	1	1	12	3	0	3	644
1	1	1	2	0	1	1	1	1	5	2	0	0	645
2	1	2	4	1	1	1	1	1	85	33	2	1	645
3	1	1	10	1	1	1	1	1	16	12	0	1	645
2	2	1	0	0	1	1	1	0	32	18	5	0	646
3	2	2	6	1	1	1	1	1	28	4	0	0	646
3	2	1	11	1	1			1	18	8	0	0	647
2	2	1	1	0	1	1	1	1	73	35	11	0	648
3	2	2	8	2	1	1	1	1	80	21	5	4	648
1	2	1	0	0	1	1	1	0	5	3	1	0	649
2	2	1	5	1	1	1	1	0	56	19	8	3	649
3	2	2	5.5	1	1	1	1	0	45	11	5	0	649
