# Supplementary material for: Fathers’ caregiving time before and after the COVID-19 pandemic
Source: PLoS One. 2026 Mar 16;21(3):e0343636. doi: 10.1371/journal.pone.0343636 (PMC12991276; doi:10.1371/journal.pone.0343636)
Supplement: S2 File — (XLS) [file pone.0343636.s006.xls]

## Sheet: Sheet1
timeperiod	college	u13delta3	u13delta2	inwave23	inwave12	deltau13	deltaroutine	deltarecreation	deltaeduc	deltacare	deltafull	delta_kidage	newid
2	1	1	1	1	1	2	5.45	31	11.75	68.6	3	-1	1
3	1	1	1	1	1	1	1.65	-21.84	-8.84	-32.03	3	3.5	1
2	0	1	1	1	1	1	-9.5	-13.67	5	-30.17	3	2.16667	2
3	0	1	1	1	1	-1	-0.5	1.17	-3.5	2.17	3	2.33333	2
2	1	1	1	1	1	0	0	8.84	0	33.34	1	5	3
3	1	1	1	1	1	0	8.08	8.66	0	28.74	0	-5	3
2	0		1	1	1	1	-0.166	-5	-0.17	15.247	3	2.25	4
2	0		1	1	1	0	10	22.5	9.17	119.17	1	3	5
3	0	1		1		1	0.97	-11	-0.5	-6.04	3	6	6
2	1	1	1	1	1	1	0.33	-8.33	0.58	18.58	3	2.83333	7
3	1	1	1	1	1	-1	0.67	52.83	19.42	108.42	3	4.16667	7
2	0		1	1	1	0	0.5	-1.25	0	-4.25	0	4	8
2	1	1	1	1	1	1	3	26.42	3.33	81.58	2	4	9
3	1	1	1	1	1	-2	-4.5	-6.1	-3.33	-58.26	2	7	9
2	1		1		1	1	7	13	0	50.5	3	1.5	10
2	1	1	1	1	1	1	17.935	8.67	2.25	38.965	0	4.5	11
3	1	1	1	1	1	0	-16.58	-16	-1.25	-49.08	1	5	11
2	1		1	1	1	1	-2.33	-14.5	0	-51.58	0	2.5	12
3	1	1		1		1	-3.5	7.5	0	14.5	3	5.5	13
2	0	1	1	1	1	3	-7.72	-6.58	-3.5	-20.88	1	1.83333	14
3	0	1	1	1	1	-1	3.2	-1	6	29.2	3	2.96667	14
2	0	1	1	1	1	2	0	8.99	1.25	28.07	3	-0.666667	15
3	0	1	1	1	1	0	2.9	31.67	5.58	61.65	3	2.33333	15
2	1	1	1	1	1	1	-2.09	8.58	2.25	38.33	1	3.83333	16
3	1	1	1	1	1	-2	0	7.33	4	-7	3	-2.5	16
2	0		1		1	0	-1.5	-0.34	4	-12.84	0	4	17
2	1		1	1	1	0	1.43	6.5	0	15.43	1	4	18
2	0		1	1	1	0	6.75	-8	7	9.08	0	4	19
3	1	1		1	1	1	0.13	-4	1.5	0.46	3	7.08333	20
2	0	1	1	1	1	0	5.5	5.84	0.67	38.17	1	4.66667	21
3	0	1	1	1	1	-2	-4.67	-3.84	-1.67	-18.34	3	-5.33333	21
2	1	1	1	1	1	1	1.66	0.67	0	17.41	3	3	22
3	1	1	1	1	1	1	-3.16	-4	2.5	-31.66	3	-0.5	22
3	1	1		1		0	-9.59	-21	0	-48.43	3	9	23
3	2	1		1		0	1	-9	1.25	25.75	3	8.5	24
2	0		1		1	0	6	-5	14	32	3	5	25
2	0		1		1	0	-1.5	-1	0	-4	3	4	26
2	0		1	1	1	0	7.36	7.42	3	33.53	1	0.75	27
2	0		1	1	1	0	-3	-10.5	4	-17.5	1	4.5	28
2	1	1	1	1	1	1	5.83	-26.67	-13.33	-25.42	2	2.16667	29
3	1	1	1	1	1	-2	-11.08	-16.83	-0.67	-59.08	1	5.33333	29
2	1	1	1	1	1	1	1	19.5	2	23	3	2.5	30
3	1	1	1	1	1	0	-3	-9	0.5	2	3	5.5	30
2	0		1		1	-1	-1.17	-2.17	-1.5	0.16	0	7	31
3	1	1		1		1	-14.5	-7.25	5	-45.25	0	7	32
2	1		1	1	1	2	-5.25	0.5	0	-24.98	2	2.33333	33
2	2		1		1	1	7.08	32.5	-3	78.58	0	3.5	34
3	0	1		1		1	-5.83	-14.5	0	-45.16	1	7.5	35
3	0	1		1		2	-2.11	-14.5	0.5	-76.28	1	3.66667	36
3	2	1		1		1	-2.67	2	1.5	33.33	2	6.5	37
2	1	1	1	1	1	1	0.5	0.5	4	11.67	3	2.08333	38
3	1	1	1	1	1	-2	4.5	40	-3.5	60.83	0	0.25	38
3	1	1		1	1	1	-15.5	-47.5	-13	-118.25	2	-1	39
2	1	1	1	1	1	0	0.33	2.5	1	15.33	0	4	40
3	1	1	1	1	1	-2	-0.33	1.5	0	-9.83	1	-4.66667	40
2	2	1	1	1	1	0	-1.33	-9.5	0	-18.33	3	4.5	41
3	2	1	1	1	1	-1	0.33	6.5	1	27.83	3	-4	41
2	2	1	1	1	1	1	9.5	4.33	-0.84	33.24	2	1.83333	42
3	2	1	1	1	1	1	-11.17	15	1.5	-3.34	1	-0.833333	42
2	1	1	1	1	1	0	6.8	3.79	-0.25	15.18	0	5	43
3	1	1	1	1	1	1	0	9	0	33	1	1.5	43
2	1	1	1	1	1	0	3.75	-2.33	2.33	4.25	3	3	44
3	1	1	1	1	1	1	-3.72	-4.51	1.17	-4.06	3	1	44
2	2		1	1	1	0	-8.5	-16	7	-55.5	0	4	45
2	1	1	1	1	1	1	-2.93	11.25	0.16	11.65	1	0.5	46
3	1	1	1	1	1	-1	0	0.5	23.17	74.17	3	5.5	46
2	0	1	1	1	1	1	-31	-16	-8	-76	1	1.5	47
3	0	1	1	1	1	-1	-1	-11.42	0	-26.42	3	5.5	47
2	1		1	1	1	0	7.84	2.01	7.5	41.27	3	4	48
3	0	1		1	1	1	-1.18	-3.5	5.25	18.9	3	2.5	49
2	0		1	1	1	0	-2.5	-11.5	0	-30.33	3	5	50
3	1	1		1		0	-2.25	-2	0	4.25	3	9	51
2	0		1	1	1	1	2	4	0	16	0	3.08333	52
2	0	1	1	1	1	1	9	8	0.5	70.5	2	3	53
3	0	1	1	1	1	-1	-9	-3	3	-45.5	2	8	53
3	1	1		1	1	1	21.5	-17	5	24	3	4.33333	54
2	1	1	1	1	1	0	3.5	16	8	103.5	0	4.33333	55
3	1	1	1	1	1	-2	-12.75	4	-15.67	-76.42	1	-1.33333	55
3	0	1		1		1	-11.58	-1.17	0	-4.75	1	4.5	56
2	0	1	1	1	1	1	-2	4.17	0.5	1.17	3	3.5	57
3	0	1	1	1	1	0	0.25	-0.67	-0.5	-8.92	3	2.66667	57
3	1	1		1	1	1	-8.75	-9	-0.83	-46.58	3	-0.833333	58
2	1	1	1	1	1	1	-1	5.5	-0.5	15	1	3.16667	59
3	1	1	1	1	1	0	2.3	-8	1.25	-13.45	3	-1.25	59
2	0	1	1	1	1	0	0	-1	0	-1.5	3	5	60
3	0	1	1	1	1	0	0	0	0	9	3	-5	60
2	2	1	1	1	1	1	-12	-9	0	-25	3	2	61
3	2	1	1	1	1	0	-9	50	-4	37	3	4	61
2	0	1	1	1	1	1	-1.74	16	1.17	-18.99	2	2	62
3	0	1	1	1	1	0	-3.51	-16.34	-1.17	-35.6	1	1	62
3	1	1		1		1	-9.67	-8.3	9.75	-24.72	0	7.5	63
2	0	1	1	1	1	0	9.41	16.75	0	69.91	1	1.5	64
3	0	1	1	1	1	1	-8.91	-18.25	1	-30.91	3	2.66667	64
3	1	1		1	1	1	-16.92	0	6	9.25	3	5	65
2	1	1	1	1	1	1	0.83	40	0	62.33	3	4.5	66
3	1	1	1	1	1	-1	-1.5	-40.25	0	-72.92	3	-1.5	66
2	0		1		1	0	-22	-6	-6	-46	1	4	67
3	0	1		1		2	-0.5	-5.5	0	-0.5	3	6.13333	68
2	0	1	1	1	1	2	10.33	6	-0.5	36.08	2	-2	69
3	0	1	1	1	1	-1	-12.33	-6	0	-36.78	1	6	69
2	1		1	1	1	0	-1.71	-10.5	0	-19.48	3	4.5	70
3	2	1		1		1	-2.5	-21.5	0	-42	3	7.5	71
2	1		1		1	1	5.25	2	2	20.75	3	4	72
2	0		1		1	0	5.5	-15.5	0	-11.5	1	5	73
2	1		1	1	1	0	-0.5	-7.33	0	-21.58	0	4.5	74
2	0		1	1	1	0	1.17	3.5	0	20.84	2	5	75
2	1	1	1	1	1	1	-0.99	-36	0	-33.74	3	3.33333	76
3	1	1	1	1	1	-1	-0.5	26.5	0	40	3	4.66667	76
2	1	1	1	1	1	1	6.41	4.67	0	13.08	0	3.33333	77
3	1	1	1	1	1	-2	-6.41	-2.67	0	-11.08	1	5.66667	77
2	1	1	1	1	1	1	5.59	9.66	3.5	39.25	1	1.5	78
3	1	1	1	1	1	0	-2.59	-6.66	0.5	15.25	3	4	78
2	1	1	1	1	1	1	-0.67	12	-0.5	23.83	3	3.5	79
3	1	1	1	1	1	-1	-1.33	-10.5	0	2.17	0	4	79
2	0	1	1	1	1	0	0.17	4.33	0	37.5	3	4.5	80
3	0	1	1	1	1	3	-0.17	-2.83	0	-27.5	3	0.6	80
2	1	1	1	1	1	1	3.66	4.84	0	21.67	3	4	81
3	1	1	1	1	1	0	-3	-1	0	-12.75	0	4.5	81
2	1		1		1	2	-11.08	4.83	0	-46.5	1	2.25	82
2	1	1	1	1	1	1	9.49	16.08	1	58.4	2	4	83
3	1	1	1	1	1	0	1.09	-5.08	-1	-1.82	2	1.5	83
2	0	1	1	1	1	0	0.84	0.24	1	19.75	2	5	84
3	0	1	1	1	1	0	7.58	62	3.5	127.08	2	1	84
2	1	1	1	1	1	1	-0.59	-1.92	0	15.83	1	3.5	85
3	1	1	1	1	1	-1	-0.5	1	0	-18.67	3	-2.5	85
2	0		1		1	0	-4.49	1.08	0	-4.46	2	4.5	86
2	0	1	1	1	1	1	0.35	-4.49	-0.23	-21.92	2	2.66667	87
3	0	1	1	1	1	-1	-4.08	-6.42	1	-27	1	1.83333	87
2	1	1	1	1	1	0	0	-1	0	-2.5	3	4	88
3	1	1	1	1	1	1	7	4	0	11	3	-1	88
3	2	1		1		0	-7.5	-20	5.83	-52.27	3	9	89
3	2	1		1		2	-6.25	10	2.5	61.25	3	6	90
2	1		1	1	1	0	-8	-6.83	-1	-40.83	1	4	91
3	0	1		1		3	-0.81	3.5	0	-10.31	3	3.4	92
3	1	1		1		0	-15	-2	3.42	-5.93	2	8	93
2	0	1	1	1	1	1	9	0	0	58	2	3.66667	94
3	0	1	1	1	1	-2	-9	0	1.6	-63.4	1	6.33333	94
2	1	1	1	1	1	0	2.99	4.5	1.92	19.75	3	5	95
3	1	1	1	1	1	0	-1.83	16	1.25	20.92	3	-1	95
2	0		1	1	1	0	-3.5	-6	-1.5	-48.25	3	4	96
3	1	1		1		0	-13.5	-37	0.5	-70	3	8	97
2	0		1	1	1	1	3.33	7.83	3.5	44.66	2	2.5	98
3	1	1		1		0	-8	21	6	39.5	0	8	99
2	1		1	1	1	0	8.16	2.66	3.99	-12.21	2	5	100
2	2	1	1	1	1	1	1.83	5	0	5.83	1	4	101
3	2	1	1	1	1	-1	-2	-9	0	-16	3	7	101
3	1	1		1		1	0.58	23	0	44.24	3	5.5	102
3	1	1		1	1	-1	-5.17	-20	2	-26.17	3	7	103
3	1	1		1		1	6.25	-3.5	0	-0.58	2	3	104
3	0	1		1		1	-5.83	-11	0	-46.83	3	6	105
2	1	1	1	1	1	1	0.74	6.67	5.5	14.83	1	2.5	106
3	1	1	1	1	1	2	-1	-2	-1.9	-7.17	3	0	106
2	1	1	1	1	1	0	17.5	3.5	0	17.58	2	4	107
3	1	1	1	1	1	1	52.5	-4.5	4	127.42	2	-1	107
2	0	1	1	1	1	1	6.59	14	3.5	34.67	3	2	108
3	0	1	1	1	1	0	-7	-17.5	-3.5	-36.17	3	2.5	108
2	2		1	1	1	2	35	19.5	3	99	0	4.5	109
2	0		1		1	0	-11.84	-24.67	0	-125.01	1	4	110
2	0	1	1	1	1	0	5.75	20.91	3.16	47.73	2	3	111
3	0	1	1	1	1	-3	-6.83	-24.58	-3.5	-73.41	1	6.25	111
2	1	1	1	1	1	0	0	-3.01	0	-14.593	3	4	112
3	1	1	1	1	1	0	0	1.42	2.75	19.42	3	1	112
3	1	1		1		0	0.17	0.83	0.5	6.5	3	5.5	113
3	1	1		1		2	-11.75	-27	-11	-46.85	1	4	114
3	0	1		1		0	-9.5	-36	2.5	-95	3	9	115
2	0		1	1	1	2	-0.0899999	-2.34	0.42	-16.84	3	1	116
3	1	1		1		2	1.16	12	2.5	62.16	2	5	117
2	1		1	1	1	0	1.23	1.92	3	-16.88	2	4	118
2	0	1	1	1	1	1	19	46.5	3.5	88	1	2.5	119
3	0	1	1	1	1	-1	-20	-46.42	-3.5	-81.92	3	6.5	119
2	0	1	1	1	1	2	-6	-12.67	3.34	-15.66	1	3	120
3	0	1	1	1	1	1	-7	-7.33	7.16	-0.84	0	4.75	120
2	0		1	1	1	0	-21.25	-17.5	-4	-21.75	3	5	121
2	1		1	1	1	0	6.16	-34	0.67	-43.32	1	5	122
2	1	1	1	1	1	1	-6.5	-4.5	0	-39.5	3	2.66667	123
3	1	1	1	1	1	-1	0	1.5	0	8.5	3	1.66667	123
2	0	1	1	1	1	1	0.33	-2	1.67	4	2	2.66667	124
3	0	1	1	1	1	-2	-0.33	33	10.33	89	2	5.33333	124
3	1	1		1		1	-19.33	-5.5	-2.67	-45.5	3	7.5	125
2	0	1	1	1	1	1	-1.07	-23.83	3.5	-34.15	2	3.16667	126
3	0	1	1	1	1	-1	50.82	21.33	-3.5	96.9	2	4.33333	126
2	1	1	1	1	1	2	-1.5	-5.86	0	-8.36	1	2.66667	127
3	1	1	1	1	1	0	0	-3.56	0.5	-17.06	3	6.33333	127
2	0	1	1	1	1	1	10	1.17	-0.33	2.34	0	2.91667	128
3	0	1	1	1	1	-2	-8.25	-3	0.83	-6.92	1	3.25	128
2	0	1	1	1	1	2	-12.83	-14.17	0	-55.5	0	2.66667	129
3	0	1	1	1	1	1	-8.17	-2.83	0	-3.5	2	5.08333	129
3	0	1		1		1	-9	39	7	61	3	6.83333	130
2	1		1	1	1	1	6.75	-14.33	0	-18.08	3	1.5	131
2	0	1	1	1	1	2	1.67	-9.84	0	23.08	3	0.666667	132
3	0	1	1	1	1	-2	-2.76	-6.16	1	-44.17	3	7.33333	132
3	1	1		1		-1	-3	-5.5	0	-24.5	3	7.5	133
2	0	1	1	1	1	1	9.68	22.5	0	64.93	3	2.5	134
3	0	1	1	1	1	-1	-10.01	2	9	5.99001	3	-0.5	134
2	0		1	1	1	1	6.22	12.58	0.92	34.72	0	3.75	135
3	1	1		1		1	-7	-5	1.25	-18.25	0	6.5	136
2	1	1	1	1	1	1	4.61	8	8.67	95.23	2	1.5	137
3	1	1	1	1	1	-1	-12.17	-19	-8.26	-107.68	2	6.5	137
2	0	1	1	1	1	0	0	-0.0999999	0	1.47	3	4.5	138
3	0	1	1	1	1	-1	0	4	0	26.33	3	-7	138
2	1		1	1	1	0	0	19.5	-0.5	50.5	1	4	139
2	0	1	1	1	1	1	6.18	12.33	0	30.51	2	3.16667	140
3	0	1	1	1	1	0	-6.68	-12.83	0	-33.51	1	4.33333	140
3	1	1		1		0	-1.5	4.5	0.41	13.16	3	8	141
3	1	1		1		0	-7	-5	3.5	-8.5	0	9	142
3	0	1		1	1	-1	-10.5	-4.75	0	-25.58	1	5.5	143
2	0		1		1	1	0	4	0	-6	1	2.66667	144
3	0	1		1		0	0	4.25	1.25	29.5	1	9	145
2	0		1	1	1	1	0.83	1.34	0	16	1	3.5	146
2	0	1	1	1	1	1	0.33	5	0	27.33	1	3.5	147
3	0	1	1	1	1	-1	2.67	-1	0	13.67	3	8.5	147
2	2	1	1	1	1	1	0	13.5	-0.5	32	1	3	148
3	2	1	1	1	1	-1	0	2	5	26	3	7	148
2	1	1	1	1	1	1	-7.52	-2	1.5	-22.2	1	3.5	149
3	1	1	1	1	1	1	1.17	2	-1.5	-8.5	3	2.5	149
2	1	1	1	1	1	1	2.33	7.58	0	20.41	3	1.5	150
3	1	1	1	1	1	-1	-6	-13.08	1	-26.33	3	6.5	150
2	0		1	1	1	0	0	15	0	30	3	5	151
2	1	1	1	1	1	0	1.5	10.5	0	26	2	5	152
3	1	1	1	1	1	0	-1.34	-4.5	3.75	4.91	2	0	152
2	0		1	1	1	0	11.68	-0.83	0	23.85	2	4	153
3	1	1		1		0	-0.41	3	0	0.42	3	9	154
3	1	1		1		0	-6.58	3	0	-34.75	3	9	155
2	0		1		1	0	0	0	0	3	3	5	156
2	1	1	1	1	1	0	-7.5	18.5	0	14	3	8	157
3	1	1	1	1	1	1	-2	1.5	0	42.5	3	-3.5	157
3	1	1		1	1	1	-7.41	-1.17	0.41	-21.84	3	7	158
2	1		1	1	1	0	-14	31	0	27	3	4	159
3	1	1		1		0	-5	-5	1	-32	3	9	160
2	0	1	1	1	1	1	-1	10.84	0	33.01	1	2.5	161
3	0	1	1	1	1	-2	0	-8.34	1.5	-18.51	3	4	161
3	1	1		1		2	8	3.83	2	18.83	3	3	162
3	0	1		1		0	-2	3	0	37.5	3	8.5	163
2	1	1	1	1	1	1	3.66	0.17	0.83	12.41	2	2.5	164
3	1	1	1	1	1	1	4.49	12.83	0	75.07	1	3.16667	164
2	1	1	1	1	1	1	13.5	6	2.5	74	2	4	165
3	1	1	1	1	1	1	-14	-4.5	-0.83	-62.34	1	3.33333	165
2	1	1	1	1	1	2	30.16	26	0	77.58	2	2	166
3	1	1	1	1	1	1	-32.16	-30.34	0	-87.67	1	5	166
2	0		1	1	1	0	5.33	14.5	1	56.33	1	5	167
2	0	1	1	1	1	1	10.83	37.5	7.5	115.33	0	2.5	168
3	0	1	1	1	1	1	-1.28	-16	-5	-17.78	1	3.75	168
2	1	1	1	1	1	1	-4.84	0.84	-0.33	-3.01	1	3	169
3	1	1	1	1	1	-2	0	0	4	29.5	0	5	169
2	0	1	1	1	1	1	0.66	-2.08	6	15.66	3	2	170
3	0	1	1	1	1	-2	-1.33	-2.25	-2.67	-12.75	3	4	170
2	1		1	1	1	0	4	0	7	1	3	4.33333	171
2	1		1		1	2	5.75	3	1.67	32.75	3	2	172
2	1	1	1	1	1	1	5.12	9.52	-0.25	42.08	3	4	173
3	1	1	1	1	1	0	-6.5	-7	1.67	-41.84	3	1.66667	173
2	1		1		1	1	-12.83	-12.33	-11	-57.99	1	1	174
2	0	1	1	1	1	0	0	14	0	45	3	4.33333	175
3	0	1	1	1	1	-2	0	-10.5	0	-25.17	0	1.33333	175
2	1		1		1	0	21.67	11	0	78.26	3	1.6	176
3	1	1		1		2	-8.25	-7.67	1.08	22.58	2	2.66667	177
2	1	1	1	1	1	2	2.42	2.75	0.67	-7.66	3	-2	178
3	1	1	1	1	1	-1	-6.42	-4.25	0.58	-20.09	3	5.5	178
3	0	1		1		-1	-20.25	-2.75	0.41	-19.09	3	7.33333	179
2	0		1		1	0	-3	-20	-14	-26.5	0	2.5	180
2	0	1	1	1	1	1	0.5	7.5	1	35	3	3.5	181
3	0	1	1	1	1	-2	-0.5	-0.5	-1	-19.5	3	6	181
2	0	1	1	1	1	-1	-26.5	-28.33	-28	-139.83	1	1	182
3	0	1	1	1	1	3	4.16	-5.51	0.83	-8.53	3	-0.8	182
2	1	1	1	1	1	1	1	7	0	25	3	3	183
3	1	1	1	1	1	-1	-1	-9.5	2.25	-23.75	3	8	183
3	0	1		1		-1	-7.5	0.33	0	-38.67	3	5	184
2	2	1	1	1	1	1	5.17	17	1.25	38.92	3	2	185
3	2	1	1	1	1	-1	-7.17	-1	3.75	-19.92	3	7	185
2	1	1	1	1	1	2	5.5	22.5	4	103	0	0	186
3	1	1	1	1	1	-2	-8	-19.5	-2.84	-99.84	2	5	186
3	1	1		1		1	-0.41	-1.33	8	11.76	3	6.5	187
2	1		1	1	1	1	-9.34	0.5	-3.67	-9.76	3	4.83333	188
2	2		1		1	-1	6.6	2.18	0	2.44	1	2.83333	189
2	1	1	1	1	1	0	2.22	-1.07	0	-36.94	1	4	190
3	1	1	1	1	1	2	-5	16	0	21	3	-0.666667	190
2	1	1	1	1	1	2	8.58	35.5	5	55.83	0	0.5	191
3	1	1	1	1	1	-3	-11.08	-13.5	-3	-39.33	2	5.5	191
2	1		1		1	1	-0.5	10	0.75	26.25	1	1	192
2	1	1	1	1	1	1	-2	-1	0	-4.5	3	3.75	193
3	1	1	1	1	1	-3	0	-4	0	-8	3	6.25	193
2	1	1	1	1	1	1	-1.34	-6.83	-0.5	0.5	3	3.45	194
3	1	1	1	1	1	-4	0.66	2.33	7	-4.01	0	-3.2	194
2	2		1	1	1	0	-1.33	11.5	7	49.67	3	4.5	195
2	0		1	1	1	0	0	12.01	0	34.76	2	5.2	196
2	0		1	1	1	1	-2.49	0.34	0	-13.99	2	0.5	197
2	1	1	1	1	1	1	13.5	16	0	29	1	3.16667	198
3	1	1	1	1	1	-1	-1.75	12.5	3.5	-9.25	3	2.83333	198
2	0		1	1	1	0	-2.66	-13.5	0.25	-25.41	3	4	199
2	1	1	1	1	1	1	19.5	22	0	92	1	4	200
3	1	1	1	1	1	2	-20	23	0	-11	3	1.75	200
2	1	1	1	1	1	2	4.25	3.83	-0.17	18.9	3	2.33333	201
3	1	1	1	1	1	-2	-5	2	1	-10.5	3	8.66667	201
2	1	1	1	1	1	1	15.17	23.5	3.5	75.67	1	2.5	202
3	1	1	1	1	1	-2	-15.17	2.5	-3.5	-27.67	3	3	202
2	1		1	1	1	0	2	5.5	0.5	26.5	2	4.5	203
2	1	1	1	1	1	1	0	-4	0	-4	0	0.5	204
3	1	1	1	1	1	2	0.5	5	0	10	1	2	204
2	0	1	1	1	1	2	1.01	3.75	1.5	21.42	3	2.75	205
3	0	1	1	1	1	-2	4.83	9.5	-0.5	48	3	3.25	205
2	0	1	1	1	1	2	-1	5.5	-0.5	34.5	0	2.75	206
3	1	1	1	1	1	-2	0	-6	0	-37	1	-0.75	206
3	1	1		1		1	-2.41	-3.25	5	-30.16	3	4.5	207
2	0		1		1	2	0	3.33	0	15.33	3	2.5	208
2	1		1		1	0	-5.75	-4	-26	-57.75	0	4	209
2	1		1		1	0	3.01	9	0.42	32.26	2	4	210
3	0	1		1		1	24.5	-3.5	7	35	0	8	211
2	2		1		1	1	1.64	19.5	0	26.64	3	3	212
2	0		1		1	0	11.5	26.5	2.17	61.17	2	5	213
3	0	1		1		0	0	-25	0	-42	3	9	214
2	1	1	1	1	1	1	9.66	4.83	3.75	47.57	1	2.5	215
3	1	1	1	1	1	0	-18.66	-2.83	-3.75	-50.57	3	2	215
2	0		1		1	0	0	0.5	2	3	3	4	216
3	1	1		1		1	3.41	-12	9.42	-27.67	0	3.5	217
2	0		1	1	1	0	0	5.16	1.67	11.66	2	5	218
2	1		1	1	1	0	0.92	9.08	4	18.49	0	4	219
2	1	1	1	1	1	0	-3.5	-18.5	0	-31	3	4.33333	220
3	1	1	1	1	1	-2	-0.5	5.5	0.25	16.25	3	1.33333	220
2	0		1		1	2	0.5	-2.42	-1.5	5.75	0	1.53333	221
2	1		1		1	1	-1.5	-34	-2	-82.5	1	3	222
2	0	1	1	1	1	2	8	-4.34	3	-10.34	3	1.5	223
3	0	1	1	1	1	-1	-5.17	17	0.5	8.33	3	2.83333	223
2	1	1	1	1	1	0	-0.04	-2.5	1.58	3.95	3	3	224
3	1	1	1	1	1	0	5.87	16.84	-0.08	36.8	3	-3	224
2	1	1	1	1	1	0	10.74	10.33	7.73	80	0	5	225
3	1	1	1	1	1	0	18.43	4.67	3.27	24.67	2	1	225
2	0		1		1	1	2.33	15	3.5	37.83	3	-0.5	226
2	1		1	1	1	0	-0.08	0.17	-0.41	33.52	2	0	227
3	0	1		1		1	-4	-14	1	-41	3	7.66667	228
2	1		1		1	2	6.34	2.83	5	63.5	0	2.33333	229
3	1	1		1		0	-21.58	11.92	21	17.09	0	8	230
2	1	1	1	1	1	1	20	7	0	38	3	3	231
3	1	1	1	1	1	-1	-20	-6	0	-40	3	8	231
2	1	1	1	1	1	2	1.75	-22	0	-42.75	0	2	232
3	1	1	1	1	1	-1	2.75	0.5	2.5	31.75	1	2.16667	232
3	1	1		1		0	-9.75	7	3.5	-4.75	1	9	233
3	0	1		1		-1	1.5	1	4	-27.5	3	-0.666667	234
2	1	1	1	1	1	1	0.9	74.16	7.25	115.72	3	3.5	235
3	1	1	1	1	1	1	-0.57	-50	-5.25	-81.65	3	3.5	235
2	2	1	1	1	1	1	27.85	15.25	0.58	94.01	3	2.83333	236
3	2	1	1	1	1	-2	-28.35	-7.75	-0.58	-74.01	3	5.66667	236
2	1	1	1	1	1	1	12	3.5	0	16.5	1	4	237
3	1	1	1	1	1	-1	-13	-1	2	-12	3	7	237
2	1	1	1	1	1	1	5.6	16.5	6.41	36.67	1	2.83333	238
3	1	1	1	1	1	-2	-6.34	-4	-5.43	-20.6	0	4.66667	238
2	1	1	1	1	1	1	0.67	14	4	26.84	3	3.5	239
3	1	1	1	1	1	1	-1.67	28	-2.67	48.99	3	3.16667	239
2	0	1	1	1	1	1	3.5	5.5	1	14.5	1	3	240
3	0	1	1	1	1	0	1.83	-4	0	0.83	3	5	240
2	2	1	1	1	1	1	1	20	11	35	2	2	241
3	2	1	1	1	1	-1	-1	28	-5	42	1	8	241
2	1	1	1	1	1	0	-9	-4	-2	-24	2	1.5	242
3	1	1	1	1	1	-1	-18	-17	-10	-58	1	4	242
2	0	1	1	1	1	2	-0.5	11	2.5	28.5	0	0.5	243
3	0	1	1	1	1	1	0	-17.5	-0.75	-43.25	1	1.3	243
2	0		1		1	1	13.66	32	0.5	81.49	2	1.7	244
3	2	1		1		1	-7.68	-16	6	10.32	1	3.5	245
2	0		1		1	0	-29.33	-3	0	-62.33	1	5.5	246
2	0	1	1	1	1	0	-2.34	-28.33	1.33	-93.92	1	4	247
3	0	1	1	1	1	0	-4.67	-12.5	-2.5	-30.17	3	3	247
2	0		1	1	1	0	0	6.91	3.5	31.74	0	5	248
2	1	1	1	1	1	0	-4.67	-19.99	0.17	-64.66	3	0	249
3	1	1	1	1	1	0	2.17	1.32	0.33	17.23	0	9	249
2	1	1	1	1	1	1	0.33	-2	-2	29.33	3	2.5	250
3	1	1	1	1	1	-1	-6.33	1.5	1.5	-33.83	3	5.5	250
2	1		1	1	1	0	1.9	7.83	0	22.73	3	4	251
2	1	1	1	1	1	0	33.5	48	7	173.5	1	5	252
3	1	1	1	1	1	0	-30.02	-32	-3.5	-124.52	3	0	252
2	1		1	1	1	1	3.75	-1.32	0	4.44	2	1	253
2	1		1	1	1	0	-0.5	-16.17	0	-8.84	3	4	254
3	1	1		1		1	-18.67	4	4.67	-12.01	3	6	255
3	0	1		1	1	2	-6	-2	0	-24	1	6	256
2	1		1	1	1	0	2	19.5	13.5	63	1	4.5	257
2	0	1	1	1	1	2	-1	-2	0	22	1	0.666667	258
3	0	1	1	1	1	-2	3.5	7	1	-0.5	3	6.33333	258
2	0	1	1	1	1	0	1	-2	-0.5	29.5	2	4.75	259
3	0	1	1	1	1	-3	-4	1	0	-25	1	-0.5	259
2	1		1	1	1	0	-1	4.5	7	20.5	1	5	260
2	1	1	1	1	1	2	-3.5	27	0	54	3	2.66667	261
3	1	1	1	1	1	0	2.32	-22	7.5	-36.02	3	6.33333	261
2	1	1	1	1	1	-1	-1.5	-2	1	17.5	1	4	262
3	1	1	1	1	1	0	-2	10.5	1.16	-11.34	3	0	262
3	2	1		1		2	-16	-2	4	-38	3	4.66667	263
2	1	1	1	1	1	0	5.5	1	10	55	1	5	264
3	1	1	1	1	1	-1	-4.51	-4	-10	-44.19	3	-6	264
2	2		1	1	1	1	7	16.5	0	50	3	4.16667	265
2	1		1	1	1	-1	0.1	3.08	3	-9.49	3	5	266
3	2	1		1		0	-4	-30	2	-16	0	8	267
3	0	1		1		5	0	2	0.83	-0.17	3	1.66667	268
2	1	1	1	1	1	0	5.5	40	2	92.5	1	4	269
3	1	1	1	1	1	-1	-2	-36	-2	-70	3	-1	269
3	2	1		1		3	1	7	3	14	2	4.3	270
2	0		1	1	1	0	-1.5	37.5	2.5	64.25	2	4	271
2	1	1	1	1	1	0	-11.5	-6.5	16	-10.5	2	4	272
3	1	1	1	1	1	-1	-2.5	20	-9.75	-7.25	1	0	272
3	2	1		1		0	-0.03	-18	3.5	-22.61	3	9	273
3	1	1		1		0	-10	-9	0	-46.17	1	6	274
3	1	1		1	1	1	-5.67	13.67	4.5	20.67	3	5.5	275
2	0	1	1	1	1	1	-0.92	-5.92	0	-21.5	1	2.5	276
3	0	1	1	1	1	1	0.5	5.8	3.25	21.05	3	2.75	276
2	1		1	1	1	1	2.57	3.83	0.83	9.23	1	3.5	277
3	2	1		1	1	1	-16	-10	1	-85	3	5.66667	278
2	0		1		1	2	2	8	0	16.5	2	2.33333	279
2	1	1	1	1	1	0	9.84	2.58	3.33	45.5	3	4	280
3	1	1	1	1	1	-1	-9.84	1.92	-4.66	-13.34	0	-1.5	280
2	1	1	1	1	1	0	1.33	14.42	0.17	50.57	3	5	281
3	1	1	1	1	1	0	-0.83	-0.42	-0.17	-23.07	3	-4	281
2	1	1	1	1	1	1	-6.67	-22.5	0	-34.42	2	2	282
3	1	1	1	1	1	0	-1.17	18.5	15	68.58	2	4	282
2	1	1	1	1	1	1	-2.5	5	0	-12.5	3	1.5	283
3	1	1	1	1	1	-1	-1	-7	1.25	21.25	0	4.5	283
2	2		1	1	1	0	0.5	2	4	14.5	1	4.5	284
2	1	1	1	1	1	0	1.5	10.5	3.5	52.5	3	4	285
3	1	1	1	1	1	-1	7.25	16	-2.25	-0.75	3	-2.5	285
2	1		1	1	1	0	-1	-3	-3	-6.42	2	4	286
3	1	1		1		1	4.31	16	2.3	49.61	3	8	287
2	1	1	1	1	1	2	10	44	6	81	3	2.25	288
3	1	1	1	1	1	1	-3.5	-37	-6	-34	3	3.55	288
3	1	1		1	1	1	-1.2	22	-2	53.3	2	7	289
2	1	1	1	1	1	1	-12	-23	0.5	-41	3	1	290
3	1	1	1	1	1	2	-2.5	-3	6.5	31.5	3	2.5	290
2	1	1	1	1	1	1	9	24.17	7.5	107.25	2	1	291
3	1	1	1	1	1	0	0	-15.17	-1.5	-34.25	1	3.5	291
3	0	1		1		0	-0.25	-4.25	0	-16.5	3	9	292
2	2	1	1	1	1	1	2.5	-12	-1.5	-27.5	1	3	293
3	2	1	1	1	1	-1	-4.5	-12	-1.17	-12.67	3	1.5	293
2	1		1	1	1	1	6.5	0.5	4	18.5	1	2.08333	294
2	1	1	1	1	1	-1	-1.08	0.66	-0.33	7.58	3	4.5	295
3	1	1	1	1	1	-1	-1	-2	2	-11	0	1	295
2	2		1	1	1	0	-1.66	11.5	5.08	-1	1	5	296
2	0		1	1	1	0	-0.17	2.5	0	21.33	3	4.5	297
2	1	1	1	1	1	3	5.5	17	0	43	1	2	298
3	1	1	1	1	1	2	-5	2	3	18	3	2.66667	298
2	0		1	1	1	1	1.16	-1.5	0	-4.34	1	0.5	299
2	1	1	1	1	1	1	4.28	-1.5	0.83	24.11	3	2	300
3	1	1	1	1	1	0	-7.28	3	6.67	-1.61	3	4	300
2	1	1	1	1	1	1	8.5	6.5	1.5	58.5	2	2.5	301
3	1	1	1	1	1	-1	-12	-6	-3	-82	2	0	301
2	1	1	1	1	1	0	8.5	-21.75	3	10.75	3	5	302
3	1	1	1	1	1	0	-1.92	15.75	-2.59	18.24	3	-1	302
2	1	1	1	1	1	0	14.5	12	15	56	1	4	303
3	1	1	1	1	1	1	-14.52	-2.5	-13	-39.02	3	-1	303
2	1	1	1	1	1	1	-8	-6	-26	-20	1	1	304
3	1	1	1	1	1	0	0	-28	2	-47	3	3	304
2	1		1	1	1	0	5	2.5	6	16.5	1	4	305
2	0	1	1	1	1	1	-1.01	-0.84	0	-6.1	1	3	306
3	0	1	1	1	1	0	-0.25	8.67	0	34.92	3	4	306
2	0	1	1	1	1	1	2.92	7.34	0	23.76	0	2.83333	307
3	0	1	1	1	1	-2	-2.92	-8.84	0	-29.26	1	4.66667	307
2	1	1	1	1	1	1	4	4	0.5	26	1	3	308
3	1	1	1	1	1	-1	1.94	-1.88	1.8	21.62	3	0.5	308
3	1	1		1	1	-1	-3.5	-4.67	5	-46.17	3	7.5	309
3	0	1		1		1	-27.33	-5	-15	-121.33	1	1.5	310
3	0	1		1		1	4.33	2	0.25	13.58	1	6	311
3	0	1		1		-1	-4.25	-17.25	-6.75	-80.75	2	8.5	312
2	1	1	1	1	1	1	-0.17	1.5	0	1.08	1	2.16667	313
3	1	1	1	1	1	-2	-0.83	-2	0	-6.08	3	4.33333	313
2	1	1	1	1	1	0	-0.42	0.92	2.5	28.09	1	5	314
3	1	1	1	1	1	0	10.85	2.58	-1.67	14.17	0	0	314
2	0		1	1	1	0	1	9	0	21	3	4.5	315
3	0	1		1		0	-14	-31	1.5	-53.5	3	9	316
2	0	1	1	1	1	2	-1.58	-0.5	1	-6.08	3	2.25	317
3	0	1	1	1	1	-1	-1.42	8	1.5	86.58	3	4.08333	317
3	0	1		1		0	0	0	0	-5.25	3	8	318
3	1	1		1		0	-0.5	9	0	10.5	3	8	319
2	1		1	1	1	0	-65.08	-41	8	-104.83	2	5	320
2	1		1		1	1	21	11.5	0.83	71.83	2	1.5	321
2	0	1	1	1	1	1	-0.5	-1.5	0	-1.5	3	2.66667	322
3	0	1	1	1	1	-2	-2	-5.5	0	-6	3	4.33333	322
2	0	1	1	1	1	0	-2.5	-6.83	1	-18.33	3	5	323
3	0	1	1	1	1	0	0	3.33	0.5	21.83	0	-4	323
2	0	1	1	1	1	1	-6.42	-1.5	-1	-34.92	3	3.16667	324
3	0	1	1	1	1	0	-0.08	-9.5	0.5	-12.58	3	0.666667	324
2	0	1	1	1	1	1	3.75	3	0	10.25	3	4	325
3	0	1	1	1	1	0	-3.75	-3	0.25	-2.5	3	5.5	325
3	1	1		1	1	0	-0.25	-11	-1	-49.75	1	0	326
2	2		1		1	1	3	3	-3	10	3	2.5	327
2	0	1	1	1	1	0	7.5	16	3	53.5	0	4	328
3	0	1	1	1	1	1	-7.42	-14	-2.17	-16.42	2	4	328
2	1	1	1	1	1	0	-31.45	-6.25	-7	-55.53	0	4	329
3	1	1	1	1	1	0	-0.47	-20.25	2.5	-36.39	1	-4	329
3	0	1		1		-1	-7	-43.75	0	-89.25	0	9	330
2	0	1	1	1	1	1	-1	4.5	0	13	1	2	331
3	0	1	1	1	1	-1	0	16	-0.09	15.91	3	3.5	331
2	0	1	1	1	1	1	7	33	14	82	1	3	332
3	0	1	1	1	1	-1	-7	-23.5	-13.5	-68	3	8	332
3	1	1		1		1	-1	-10.5	1.41	-41.09	3	6.5	333
2	0	1	1	1	1	1	2	5	0	29	3	3.25	334
3	0	1	1	1	1	-1	2.91	-2.67	1.25	0.49	0	1.08333	334
3	1	1		1	1	4	-3.41	-5.75	0	-16.33	2	5.57143	335
3	0	1		1		1	2.67	-9.5	0	21.17	1	1.5	336
2	2	1	1	1	1	1	13.5	36	1	71	2	3	337
3	2	1	1	1	1	0	-9	-29.5	9	-61.5	2	5	337
2	0	1	1	1	1	2	15.92	2	-0.5	50.59	1	2.66667	338
3	0	1	1	1	1	-1	-14.92	2	0	-10.09	0	4.83333	338
2	0	1	1	1	1	1	-0.84	1.42	0	5.08	2	2.5	339
3	0	1	1	1	1	-1	-1.16	-2.92	0	-11.08	1	6.5	339
2	0		1		1	0	-13.42	-33	6	-99.42	3	4.5	340
2	0		1		1	0	-1	8.66	-1.5	-0.67	0	5	341
2	0	1	1	1	1	1	-1	-2.17	0	-3.17	3	3	342
3	0	1	1	1	1	-1	-1.5	-2.33	0.83	7.5	3	7	342
2	0	1	1	1	1	1	-1.14	8.18	0	-9.59	2	2.5	343
3	0	1	1	1	1	-1	0	-6	5	-9	1	6.5	343
2	1	1	1	1	1	2	0	16	15	55.5	1	1.25	344
3	1	1	1	1	1	-2	-14	-34.42	-12.5	-84.25	3	7	344
2	0		1	1	1	0	1.33	7	8	42.33	3	3.5	345
2	0	1	1	1	1	0	0	5.83	0	12.83	1	5	346
3	0	1	1	1	1	0	6.07	-2.09	0	37.48	3	-6	346
3	2	1		1		0	-0.83	-15.76	4.75	-46.92	0	9	347
2	0	1	1	1	1	0	0.08	26.5	0	31.08	1	4.5	348
3	0	1	1	1	1	-1	-0.08	-25.5	0	-30.58	3	4	348
3	0	1		1		2	-0.5	-2	1.33	1.83	3	5.33333	349
2	0	1	1	1	1	0	0.5	-1.25	0	3.25	3	5	350
3	0	1	1	1	1	-1	-0.25	10.25	0	-1	3	-1	350
2	1	1	1	1	1	1	13.42	48	0	96.42	3	4	351
3	1	1	1	1	1	-1	-13.42	-43	0	-80.42	3	8	351
2	1		1	1	1	0	-3.48	31.43	-7.08	45.55	1	0	352
2	0		1	1	1	0	3	3	0	4.67	1	4	353
2	0	1	1	1	1	1	0.5	-3	3.5	11	1	3.66667	354
3	0	1	1	1	1	-1	1.5	-4	-3.5	-7	3	3.83333	354
3	0	1		1		0	29.4	-1	0.25	46.08	3	9	355
3	1	1		1		0	-5.83	4.5	3.5	-1.83	0	8.16667	356
2	0	1	1	1	1	2	5.78	4.42	0.33	26.03	0	1.25	357
3	0	1	1	1	1	-1	-5.78	-1.42	2.17	2.47	1	4.75	357
2	2		1		1	1	3	11	6.5	48.5	3	2	358
2	0		1		1	1	1.5	2.5	-0.5	2	1	3.16667	359
2	2		1		1	1	11.1	9.75	5.92	44.94	2	2.5	360
3	1	1		1		1	-14.75	-2	0	-31.25	3	7	361
2	0		1		1	0	2.77	3	0.75	10.27	3	5	362
2	0		1	1	1	0	-0.5	1.5	0	5	1	5	363
2	0	1	1	1	1	1	-0.5	-5.32	-0.33	-16.15	3	3.61905	364
3	0	1	1	1	1	-6	0	5	0	5	3	3.71429	364
2	1	1	1	1	1	1	-0.83	7.33	0	-7.5	1	3	365
3	1	1	1	1	1	-1	2.16	-4.33	3.33	11.66	3	7	365
2	1	1	1	1	1	0	4	13	7	55	3	5	366
3	1	1	1	1	1	0	-4	-10.5	-5.3	-43.8	3	6	366
3	1	1		1		0	-11	29	1.25	8.75	3	8.5	367
3	2	1		1		1	-4	4	3.5	35.5	3	7.5	368
2	0		1		1	1	9.99	18.5	1	46.99	1	2.83333	369
3	1	1		1		0	-22	-39.5	1.5	-67	3	9	370
3	1	1		1		2	3.17	-31	0	-44.83	3	4.33333	371
3	0	1		1		0	1.25	-21	0	5.25	2	8	372
2	0	1	1	1	1	1	0.5	4	0	10	3	2.5	373
3	0	1	1	1	1	-1	-0.5	2	0	13.5	3	7.5	373
2	1	1	1	1	1	1	2.58	5.5	1.25	44.5	1	3.16667	374
3	1	1	1	1	1	-1	-2.58	7.5	-0.17	-20.92	3	2.83333	374
2	1	1	1	1	1	0	0.5	-0.5	0	-1.83	3	2	375
3	1	1	1	1	1	0	-0.5	0.5	0	1.33	3	6	375
3	1	1		1		1	-3.38	4.25	0.25	7.86	3	5	376
2	1		1	1	1	0	19.5	34	0	93.5	3	4.5	377
2	1	1	1	1	1	0	6.16	5.91	0	30.57	1	4	378
3	1	1	1	1	1	2	-8.16	-6.41	0	-40.07	3	1.33333	378
2	1	1	1	1	1	1	2.33	24.5	0.83	57.83	3	2.66667	379
3	1	1	1	1	1	-2	-2.33	-13	-0.83	-43.83	3	3.33333	379
2	1	1	1	1	1	2	5.83	10	0	39.16	3	1.93333	380
3	1	1	1	1	1	-3	-5.83	-21	3.3	-46.86	0	4.4	380
2	0		1	1	1	0	-2	-3.5	2	-9	2	5	381
3	0	1		1		3	-7	1.5	-2.5	-17.5	1	3	382
2	0	1	1	1	1	1	14.08	7.5	0	60.08	1	3	383
3	0	1	1	1	1	-2	-18.08	15.5	0.25	46.67	0	6	383
2	1	1	1	1	1	0	0.16	14.33	0	53.66	3	5	384
3	1	1	1	1	1	0	-1.66	-13.83	2	-36.66	3	-4	384
3	1	1		1		1	-12	-37	1	-82	2	2.5	385
2	0		1		1	1	16	18.18	0	64.35	2	3	386
2	0	1	1	1	1	1	-27	-39	2	-96	3	1.66667	387
3	0	1	1	1	1	-1	-1	-3	-2	-21	3	3.16667	387
2	0	1	1	1	1	1	0.67	17.5	1.25	44.42	1	4.33333	388
3	0	1	1	1	1	0	-2.17	-14.5	-1.25	-35.92	3	2	388
2	1		1	1	1	0	-7	-36.65	0.25	-50.3	3	4	389
2	0	1	1	1	1	1	-3.5	2.5	3	21.5	3	2.5	390
3	0	1	1	1	1	1	0	-7	-3	-38	3	4.5	390
3	2	1		1		3	-1	-11	3.5	-12.5	3	3.5	391
3	0	1		1		1	24.51	2.17	4	47.68	2	1.5	392
3	2	1		1		1	-1.84	5.5	0	-22.84	3	6.5	393
2	1		1	1	1	0	-5.77	2	0	12.73	0	5	394
2	1	1	1	1	1	1	1.29	21.5	0	3.87	3	2.5	395
3	1	1	1	1	1	-1	-6.79	-5	2	-23.87	3	5.5	395
2	0	1	1	1	1	2	-0.67	-3.33	-0.5	3.5	3	2.5	396
3	0	1	1	1	1	-3	-2.33	12.33	0	-11	0	5	396
3	0	1		1		1	34.5	-10	14	93.5	2	3.5	397
3	2	1		1		1	6.5	-33	0	-30	3	6.5	398
2	1	1	1	1	1	0	0	2	0	35	3	5	399
3	1	1	1	1	1	1	0	-1.84	0.25	-18.85	3	-6	399
2	0	1	1	1	1	1	0	12	-0.5	22	3	3.5	400
3	0	1	1	1	1	-2	0	0	0.33	32.33	3	0	400
2	0	1	1	1	1	2	4.33	7.33	0	19.66	1	2.26667	401
3	0	1	1	1	1	-1	-4.33	-7.33	0	-19.66	3	0.4	401
3	0	1		1		1	1.74	14.65	0.41	24.88	1	6	402
2	0	1	1	1	1	0	0	0	2	3	1	5	403
3	2	1	1	1	1	1	0	-0.5	-2	-5.5	3	-2.5	403
3	1	1		1		1	-11.2	-10	3.66	-21.34	2	5	404
2	0	1	1	1	1	1	-0.92	-10.5	0	-20.92	3	3.5	405
3	0	1	1	1	1	-1	-0.08	-0.67	2.83	31.58	3	3.5	405
2	0	1	1	1	1	2	28	5.5	2	55	0	2	406
3	1	1	1	1	1	-2	-28	-6.5	-2	-60.25	1	5	406
3	0	1		1	1	-1	0	-7	0	-21	0	7.5	407
2	0	1	1	1	1	0	-4	9.83	0	41.16	0	5	408
3	0	1	1	1	1	0	0	-1.83	0	-34.66	1	-7	408
3	1	1		1		0	-7.74	-7.33	0.5	-7.99	2	3	409
2	1	1	1	1	1	0	1.17	3	-1	27	3	5	410
3	1	1	1	1	1	-1	-1.17	-3	0	-7	3	-2.5	410
2	1	1	1	1	1	1	0.34	-7.33	0	-14.91	3	3	411
3	1	1	1	1	1	-1	-0.34	11.84	0	20.92	3	2.5	411
2	0		1		1	1	6.16	21	-1	14.71	0	3	412
2	1	1	1	1	1	1	1	1	0	5	3	1.5	413
3	1	1	1	1	1	2	4.66	6	3	27.16	3	1	413
3	1	1		1		1	-15	-4	0.83	-8.17	3	8	414
3	1	1		1		1	-4.74	-7.08	0.25	-1.57	3	6.66667	415
2	1	1	1	1	1	2	3.5	17	0	66.5	3	2.25	416
3	1	1	1	1	1	-2	-8	-10	3.91	-24.83	3	6.25	416
3	1	1		1		1	-4	-3.5	2.83	0.83	3	7	417
2	1	1	1	1	1	1	2	31	1	80	3	2	418
3	1	1	1	1	1	-1	-2	-21	-0.5	-68.84	3	6	418
3	2	1		1		1	-5.25	-13.5	0	-3.2	1	6	419
3	2	1		1		1	-5.25	-13.5	4.25	6.5	3	7	420
2	2	1	1	1	1	0	7	16.5	3	51	2	5	421
3	2	1	1	1	1	1	-3	-8	-3	-11	2	0.5	421
